# Supplementary material for: Structure and mechanism of the RNA dependent RNase Cas13a from Rhodobacter capsulatus
Source: Commun Biol. 2022 Jan 20;5:71. doi: 10.1038/s42003-022-03025-4 (PMC8776769; doi:10.1038/s42003-022-03025-4)
Supplement: Supplementary file 4 — Supplementary Data 1 [file 42003_2022_3025_MOESM4_ESM.xlsx]

## Sheet: Figure 4b
	bar1			bar 2			bar 3			bar 4			bar 5			bar 6			bar 7			bar 8			bar 9			bar 10
	lux			wt without crRNA – lux			lux			Wt – lux			H1 -lux			H2* - lux			H1+2* - lux			dCterm (without crRNA) – lux			dC-term -lux			blank	blank	blank
luminescence
time [h]	ctrl + tet / ara	ctrl + tet / ara	ctrl + tet / ara	Cas13a + tet / ara	Cas13a + tet / ara	Cas13a + tet / ara	Cas13a-crRNA + tet	Cas13a-crRNA + tet	Cas13a-crRNA + tet	Cas13a-crRNA + tet / ara	Cas13a-crRNA + tet / ara	Cas13a-crRNA + tet / ara	dH1-crRNA + tet / ara	dH1-crRNA + tet / ara	dH1-crRNA + tet / ara	dH2-crRNA + tet / ara	dH2-crRNA + tet / ara	dH2-crRNA + tet / ara	dH1/2-crRNA + tet / ara	dH1/2-crRNA + tet / ara	dH1/2-crRNA + tet / ara	dC-term + tet / ara	dC-term + tet / ara	dC-term + tet / ara	dC-term-crRNA + tet / ara	dC-term-crRNA + tet / ara	dC-term-crRNA + tet / ara
20.0022	9106	7277	5493	10887	8756	6932	10547	10106	7656	4198	3643	3097	10172	10102	9150	11863	10928	9657	11197	9576	8634	11410	10316	8553	4203	3273	3161	44	49	19
OD600
time [h]	ctrl + tet / ara	ctrl + tet / ara	ctrl + tet / ara	Cas13a + tet / ara	Cas13a + tet / ara	Cas13a + tet / ara	Cas13a-crRNA + tet	Cas13a-crRNA + tet	Cas13a-crRNA + tet	Cas13a-crRNA + tet / ara	Cas13a-crRNA + tet / ara	Cas13a-crRNA + tet / ara	dH1-crRNA + tet / ara	dH1-crRNA + tet / ara	dH1-crRNA + tet / ara	dH2-crRNA + tet / ara	dH2-crRNA + tet / ara	dH2-crRNA + tet / ara	dH1/2-crRNA + tet / ara	dH1/2-crRNA + tet / ara	dH1/2-crRNA + tet / ara	dC-term + tet / ara	dC-term + tet / ara	dC-term + tet / ara	dC-term-crRNA + tet / ara	dC-term-crRNA + tet / ara	dC-term-crRNA + tet / ara
20.0022	1.0227	1.088	1.0923	1.0905	1.1174	1.1062	1.1259	1.1322	1.1198	0.9219	0.9364	0.9342	1.0442	1.0766	1.1043	1.0627	1.0744	1.0681	1.0597	1.0686	1.069	1.0762	1.1189	1.1065	0.9566	0.9525	0.9831	0.0989	0.1043	0.0976
	bar 12			bar 13			bar 11
	Cas13a & crRNA & luxA			Cas13a & Scr-crRNA & lux			lux
luminescence
time [h]	Cas13a-crRNA + tet / ara	Cas13a-crRNA + tet / ara	Cas13a-crRNA + tet / ara	Cas13a-scr-crRNA + tet / ara	Cas13a-scr-crRNA + tet / ara	Cas13a-scr-crRNA + tet / ara	ctrl + tet / ara	ctrl + tet / ara	ctrl + tet / ara
20.0022	1404	1641	2648	13469	15500	15842	15036	13005	15520
OD600
time [h]	Cas13a-crRNA + tet / ara	Cas13a-crRNA + tet / ara	Cas13a-crRNA + tet / ara	Cas13a-scr-crRNA + tet / ara	Cas13a-scr-crRNA + tet / ara	Cas13a-scr-crRNA + tet / ara	ctrl + tet / ara	ctrl + tet / ara	ctrl + tet / ara
20.0022	1.0044	1.0079	1.006	1.1132	1.1185	1.1608	1.291	1.2599	1.3039
For Figure 4b+c: To obtain relative fluorescence and relative luminescence, the fluorescence and luminescence values were normalized to the respective OD600 obtained at the time point 20 h. The results were set in relation to each other as a percentage. For experimental reproducibility of in vivo experiments, standard error of the mean was calculated using three independent biological experiments…
Figure 4b: First bar graph: 100 % corresponds to the sample lux1 (termed bar 1 in the raw data sheet) Second bar graph: 100 % corresponds to the sample lux2 (termed bar 11 in the raw data sheet) Figure 4c First bar graph: 100 % corresponds to the sample (termed bar 1 in the raw data sheet) The raw data for Figure 4b and Figure 4c is provided in two separate sheets (termed Figure 4b and Figure 4c)…

## Sheet: Figure 4c
	bar 1			bar 2			bar 3			bar 4			bar 5			bar 6			bar 7			bar 8			bar 9			bar10
	Gfp – lux				wt (without crRNA) – gfp -lux		lux -gfp			Wt – lux -gfp			H1* - lux – gfp			H2 – lux -gfp			H1+2* - lux -gfp			dCterm (without crRNA) – lux -gfp			dC-term -lux-gfp			blank
OD600
time [h]	ctrl + tet / IPTG / ara	ctrl + tet / IPTG / ara	ctrl + tet / IPTG / ara	Cas13a + tet / IPTG / ara	Cas13a + tet / IPTG / ara	Cas13a + tet / IPTG / ara	Cas13a-crRNA + tet / IPTG	Cas13a-crRNA + tet / IPTG	Cas13a-crRNA + tet / IPTG	Cas13a-crRNA + tet / IPTG / ara	Cas13a-crRNA + tet / IPTG / ara	Cas13a-crRNA + tet / IPTG / ara	dH1-crRNA + tet /IPTG / ara	dH1-crRNA + tet /IPTG / ara	dH1-crRNA + tet /IPTG / ara	dH2-cRNA + tet/ IPTG/ ara	dH2-cRNA + tet/ IPTG/ ara	dH2-cRNA + tet/ IPTG/ ara	dH1/2-crRNA + tet /IPTG/ara	dH1/2-crRNA + tet /IPTG/ara	dH1/2-crRNA + tet /IPTG/ara	dC-term + tet/ IPTG/ ara	dC-term + tet/ IPTG/ ara	dC-term + tet/ IPTG/ ara	dC-term-crRNA + tet /IPTG/ ara	dC-term-crRNA + tet /IPTG/ ara	dC-term-crRNA + tet /IPTG/ ara
20.0022	1.1204	1.2353	1.2503	1.1918	1.211	1.2095	1.2113	1.2792	0.6613	0.6622	0.6697	0.675	1.2072	1.2153	1.2077	1.252	1.2112	1.2209	1.2249	1.2437	0.9918	1.2229	1.2125	1.2656	0.4248	0.4901	0.4778	0.0989	0.1043	0.0976
fluorescence
time [h]	ctrl + tet / IPTG / ara	ctrl + tet / IPTG / ara	ctrl + tet / IPTG / ara	Cas13a + tet / IPTG / ara	Cas13a + tet / IPTG / ara	Cas13a + tet / IPTG / ara	Cas13a-crRNA + tet / IPTG	Cas13a-crRNA + tet / IPTG	Cas13a-crRNA + tet / IPTG	Cas13a-crRNA + tet / IPTG / ara	Cas13a-crRNA + tet / IPTG / ara	Cas13a-crRNA + tet / IPTG / ara	dH1-crRNA + tet /IPTG / ara	dH1-crRNA + tet /IPTG / ara	dH1-crRNA + tet /IPTG / ara	dH2-cRNA + tet/ IPTG/ ara	dH2-cRNA + tet/ IPTG/ ara	dH2-cRNA + tet/ IPTG/ ara	dH1/2-crRNA + tet /IPTG/ara	dH1/2-crRNA + tet /IPTG/ara	dH1/2-crRNA + tet /IPTG/ara	dC-term + tet/ IPTG/ ara	dC-term + tet/ IPTG/ ara	dC-term + tet/ IPTG/ ara	dC-term-crRNA + tet /IPTG/ ara	dC-term-crRNA + tet /IPTG/ ara	dC-term-crRNA + tet /IPTG/ ara
20.0022	34955	30276	41947	24379	27377	29416	28687	29776	9369	9338	9315	9136	25192	26524	26749	28820	26907	25708	26166	25034	33223	26811	26691	30868	4749	5759	5268	33	37	33

## Sheet: OD600-luminescence-fluorescence
	lux			wt without crRNA – lux			lux			Wt – lux			H1 -lux			H2* - lux			H1+2* - lux			dCterm (without crRNA) – lux			dC-term -lux
luminescence
time [h]	ctrl + tet / ara	ctrl + tet / ara	ctrl + tet / ara	Cas13a + tet / ara	Cas13a + tet / ara	Cas13a + tet / ara	Cas13a-crRNA + tet	Cas13a-crRNA + tet	Cas13a-crRNA + tet	Cas13a-crRNA + tet / ara	Cas13a-crRNA + tet / ara	Cas13a-crRNA + tet / ara	dH1-crRNA + tet / ara	dH1-crRNA + tet / ara	dH1-crRNA + tet / ara	dH2-crRNA + tet / ara	dH2-crRNA + tet / ara	dH2-crRNA + tet / ara	dH1/2-crRNA + tet / ara	dH1/2-crRNA + tet / ara	dH1/2-crRNA + tet / ara	dC-term + tet / ara	dC-term + tet / ara	dC-term + tet / ara	dC-term-crRNA + tet / ara	dC-term-crRNA + tet / ara	dC-term-crRNA + tet / ara
20.0022	9106	7277	5493	10887	8756	6932	10547	10106	7656	4198	3643	3097	10172	10102	9150	11863	10928	9657	11197	9576	8634	11410	10316	8553	4203	3273	3161
OD600
time [h]	ctrl + tet / ara	ctrl + tet / ara	ctrl + tet / ara	Cas13a + tet / ara	Cas13a + tet / ara	Cas13a + tet / ara	Cas13a-crRNA + tet	Cas13a-crRNA + tet	Cas13a-crRNA + tet	Cas13a-crRNA + tet / ara	Cas13a-crRNA + tet / ara	Cas13a-crRNA + tet / ara	dH1-crRNA + tet / ara	dH1-crRNA + tet / ara	dH1-crRNA + tet / ara	dH2-crRNA + tet / ara	dH2-crRNA + tet / ara	dH2-crRNA + tet / ara	dH1/2-crRNA + tet / ara	dH1/2-crRNA + tet / ara	dH1/2-crRNA + tet / ara	dC-term + tet / ara	dC-term + tet / ara	dC-term + tet / ara	dC-term-crRNA + tet / ara	dC-term-crRNA + tet / ara	dC-term-crRNA + tet / ara
20.0022	1.0227	1.088	1.0923	1.0905	1.1174	1.1062	1.1259	1.1322	1.1198	0.9219	0.9364	0.9342	1.0442	1.0766	1.1043	1.0627	1.0744	1.0681	1.0597	1.0686	1.069	1.0762	1.1189	1.1065	0.9566	0.9525	0.9831
fluorescence
time [h]													dH1-crRNA + tet / ara	dH1-crRNA + tet / ara	dH1-crRNA + tet / ara	dH2-crRNA + tet / ara	dH2-crRNA + tet / ara	dH2-crRNA + tet / ara	dH1/2-crRNA + tet / ara	dH1/2-crRNA + tet / ara	dH1/2-crRNA + tet / ara
20.0022													1133	1151	1128	1144	1113	1144	1133	1153	1187
	Gfp – lux				wt (without crRNA) – gfp -lux		lux - gfp			Wt – lux -gfp			H1* - lux – gfp			H2 – lux -gfp			H1+2* - lux -gfp			dCterm (without crRNA) – lux -gfp			dC-term -lux - gfp
luminescence
time [h]	ctrl + tet / IPTG / ara	ctrl + tet / IPTG / ara	ctrl + tet / IPTG / ara	Cas13a + tet / IPTG / ara	Cas13a + tet / IPTG / ara	Cas13a + tet / IPTG / ara	Cas13a-crRNA + tet / IPTG	Cas13a-crRNA + tet / IPTG	Cas13a-crRNA + tet / IPTG	Cas13a-crRNA + tet / IPTG / ara	Cas13a-crRNA + tet / IPTG / ara	Cas13a-crRNA + tet / IPTG / ara	dH1-crRNA + tet /IPTG / ara	dH1-crRNA + tet /IPTG / ara	dH1-crRNA + tet /IPTG / ara	dH2-cRNA + tet/ IPTG/ ara	dH2-cRNA + tet/ IPTG/ ara	dH2-cRNA + tet/ IPTG/ ara	dH1/2-crRNA + tet /IPTG/ara	dH1/2-crRNA + tet /IPTG/ara	dH1/2-crRNA + tet /IPTG/ara	dC-term + tet/ IPTG/ ara	dC-term + tet/ IPTG/ ara	dC-term + tet/ IPTG/ ara	dC-term-crRNA + tet /IPTG/ ara	dC-term-crRNA + tet /IPTG/ ara	dC-term-crRNA + tet /IPTG/ ara	blank	blank	blank
20.0022	17283	16212	15388	12263	11813	12163	9838	11122	911	948	878	902	14109	13784	13175	10759	14825	14384	12216	13393	11248	12821	11933	12043	677	775	799	44	49	19
OD600
time [h]	ctrl + tet / IPTG / ara	ctrl + tet / IPTG / ara	ctrl + tet / IPTG / ara	Cas13a + tet / IPTG / ara	Cas13a + tet / IPTG / ara	Cas13a + tet / IPTG / ara	Cas13a-crRNA + tet / IPTG	Cas13a-crRNA + tet / IPTG	Cas13a-crRNA + tet / IPTG	Cas13a-crRNA + tet / IPTG / ara	Cas13a-crRNA + tet / IPTG / ara	Cas13a-crRNA + tet / IPTG / ara	dH1-crRNA + tet /IPTG / ara	dH1-crRNA + tet /IPTG / ara	dH1-crRNA + tet /IPTG / ara	dH2-cRNA + tet/ IPTG/ ara	dH2-cRNA + tet/ IPTG/ ara	dH2-cRNA + tet/ IPTG/ ara	dH1/2-crRNA + tet /IPTG/ara	dH1/2-crRNA + tet /IPTG/ara	dH1/2-crRNA + tet /IPTG/ara	dC-term + tet/ IPTG/ ara	dC-term + tet/ IPTG/ ara	dC-term + tet/ IPTG/ ara	dC-term-crRNA + tet /IPTG/ ara	dC-term-crRNA + tet /IPTG/ ara	dC-term-crRNA + tet /IPTG/ ara
20.0022	1.1204	1.2353	1.2503	1.1918	1.211	1.2095	1.2113	1.2792	0.6613	0.6622	0.6697	0.675	1.2072	1.2153	1.2077	1.252	1.2112	1.2209	1.2249	1.2437	0.9918	1.2229	1.2125	1.2656	0.4248	0.4901	0.4778	0.0989	0.1043	0.0976
fluorescence
time [h]	ctrl + tet / IPTG / ara	ctrl + tet / IPTG / ara	ctrl + tet / IPTG / ara	Cas13a + tet / IPTG / ara	Cas13a + tet / IPTG / ara	Cas13a + tet / IPTG / ara	Cas13a-crRNA + tet / IPTG	Cas13a-crRNA + tet / IPTG	Cas13a-crRNA + tet / IPTG	Cas13a-crRNA + tet / IPTG / ara	Cas13a-crRNA + tet / IPTG / ara	Cas13a-crRNA + tet / IPTG / ara	dH1-crRNA + tet /IPTG / ara	dH1-crRNA + tet /IPTG / ara	dH1-crRNA + tet /IPTG / ara	dH2-cRNA + tet/ IPTG/ ara	dH2-cRNA + tet/ IPTG/ ara	dH2-cRNA + tet/ IPTG/ ara	dH1/2-crRNA + tet /IPTG/ara	dH1/2-crRNA + tet /IPTG/ara	dH1/2-crRNA + tet /IPTG/ara	dC-term + tet/ IPTG/ ara	dC-term + tet/ IPTG/ ara	dC-term + tet/ IPTG/ ara	dC-term-crRNA + tet /IPTG/ ara	dC-term-crRNA + tet /IPTG/ ara	dC-term-crRNA + tet /IPTG/ ara
20.0022	34955	30276	41947	24379	27377	29416	28687	29776	9369	9338	9315	9136	25192	26524	26749	28820	26907	25708	26166	25034	33223	26811	26691	30868	4749	5759	5268	33	37	33
	ctrl -lux gfp			Ctrl gfp			wt without crRNA -gfp			gfp			Wt -gfp			H1* - gfp			H2* - gfp			H1+2* - gfp			dCterm without crRNA – gfp			DCterm – gfp
luminescence																													39
time [h]	ctrl + tet / IPTG / ara	ctrl + tet / IPTG / ara	ctrl + tet / IPTG / ara	ctrl + IPTG / ara	ctrl + IPTG / ara	ctrl + IPTG / ara	Cas13a + IPTG / ara	Cas13a + IPTG / ara	Cas13a + IPTG / ara	Cas13a-crRNA + IPTG	Cas13a-crRNA + IPTG	Cas13a-crRNA + IPTG	Cas13a-crRNA + IPTG / ara	Cas13a-crRNA + IPTG / ara	Cas13a-crRNA + IPTG / ara	dH1-crRNA + IPTG / ara	dH1-crRNA + IPTG / ara	dH1-crRNA + IPTG / ara	dH2-crRNA + IPTG / ara	dH2-crRNA + IPTG / ara	dH2-crRNA + IPTG / ara	dH1/2-crRNA + IPTG / ara	dH1/2-crRNA + IPTG / ara	dH1/2-crRNA + IPTG / ara	dC-term + IPTG / ara	dC-term + IPTG / ara	dC-term + IPTG / ara	dC-term-crRNA + IPTG / ara	dC-term-crRNA + IPTG / ara	dC-term-crRNA + IPTG / ara
20.0022	14924	13815	12902	62	36	28	105	82	70	55	77	53	72	66	35	107	106	84	111	82	77	76	111	80	89	60	77	84	53	44
OD600
time [h]	ctrl + tet / IPTG / ara	ctrl + tet / IPTG / ara	ctrl + tet / IPTG / ara	ctrl + IPTG / ara	ctrl + IPTG / ara	ctrl + IPTG / ara	Cas13a + IPTG / ara	Cas13a + IPTG / ara	Cas13a + IPTG / ara	Cas13a-crRNA + IPTG	Cas13a-crRNA + IPTG	Cas13a-crRNA + IPTG	Cas13a-crRNA + IPTG / ara	Cas13a-crRNA + IPTG / ara	Cas13a-crRNA + IPTG / ara	dH1-crRNA + IPTG / ara	dH1-crRNA + IPTG / ara	dH1-crRNA + IPTG / ara	dH2-crRNA + IPTG / ara	dH2-crRNA + IPTG / ara	dH2-crRNA + IPTG / ara	dH1/2-crRNA + IPTG / ara	dH1/2-crRNA + IPTG / ara	dH1/2-crRNA + IPTG / ara	dC-term + IPTG / ara	dC-term + IPTG / ara	dC-term + IPTG / ara	dC-term-crRNA + IPTG / ara	dC-term-crRNA + IPTG / ara	dC-term-crRNA + IPTG / ara
20.0022	1.0919	1.2	1.1626	1.0873	1.1142	1.168	1.1312	1.1357	1.135	1.0378	1.1247	1.1912	1.1089	1.1321	1.1219	1.2656	1.2362	1.1937	1.1026	1.1406	1.1287	1.2752	1.1838	1.1827	1.0753	1.1552	1.1269	1.0889	1.1217	1.1095
fluorescence
time [h]				ctrl + IPTG / ara	ctrl + IPTG / ara	ctrl + IPTG / ara	Cas13a + IPTG / ara	Cas13a + IPTG / ara	Cas13a + IPTG / ara	Cas13a-crRNA + IPTG	Cas13a-crRNA + IPTG	Cas13a-crRNA + IPTG	Cas13a-crRNA + IPTG / ara	Cas13a-crRNA + IPTG / ara	Cas13a-crRNA + IPTG / ara	dH1-crRNA + IPTG / ara	dH1-crRNA + IPTG / ara	dH1-crRNA + IPTG / ara	dH2-crRNA + IPTG / ara	dH2-crRNA + IPTG / ara	dH2-crRNA + IPTG / ara	dH1/2-crRNA + IPTG / ara	dH1/2-crRNA + IPTG / ara	dH1/2-crRNA + IPTG / ara	dC-term + IPTG / ara	dC-term + IPTG / ara	dC-term + IPTG / ara	dC-term-crRNA + IPTG / ara	dC-term-crRNA + IPTG / ara	dC-term-crRNA + IPTG / ara
20.0022				44942	47008	50953	44494	46651	47271	45415	47559	54640	40990	48274	41882	55271	54606	56106	46098	46214	46326	55563	51619	50377	44185	47826	45652	42321	47347	46015
	Cas13a & crRNA & luxA			Cas13a & Scr-crRNA & lux			lux
luminescence
time [h]	Cas13a-crRNA + tet / ara	Cas13a-crRNA + tet / ara	Cas13a-crRNA + tet / ara	Cas13a-scr-crRNA + tet / ara	Cas13a-scr-crRNA + tet / ara	Cas13a-scr-crRNA + tet / ara	ctrl + tet / ara	ctrl + tet / ara	ctrl + tet / ara
20.0022	1404	1641	2648	13469	15500	15842	15036	13005	15520
OD600
time [h]	Cas13a-crRNA + tet / ara	Cas13a-crRNA + tet / ara	Cas13a-crRNA + tet / ara	Cas13a-scr-crRNA + tet / ara	Cas13a-scr-crRNA + tet / ara	Cas13a-scr-crRNA + tet / ara	ctrl + tet / ara	ctrl + tet / ara	ctrl + tet / ara
20.0022	1.0044	1.0079	1.006	1.1132	1.1185	1.1608	1.291	1.2599	1.3039

## Sheet: OD600_1
	ctrl			lux- gfp			Wt-lux			Wt- gfp			wt -lux -gfp			wt without crRNA – lux			wt without crRNA – gfp			wt without crRNA – lux -gfp			del C-term without crRNA – lux			del C-term – gfp without crRNA			del C-term without crRNA – lux – gfp			del Cterm – lux			del Cterm – gfp			del Cterm – gfp -lux
time [h]	ctrl + tet / IPTG / ara	ctrl + tet / IPTG / ara	ctrl + tet / IPTG / ara	Cas13a-crRNA + tet / IPTG	Cas13a-crRNA + tet / IPTG	Cas13a-crRNA + tet / IPTG	Cas13a-crRNA + tet / ara	Cas13a-crRNA + tet / ara	Cas13a-crRNA + tet / ara	Cas13a-crRNA + IPTG / ara	Cas13a-crRNA + IPTG / ara	Cas13a-crRNA + IPTG / ara	Cas13a-crRNA + tet / IPTG / ara	Cas13a-crRNA + tet / IPTG / ara	Cas13a-crRNA + tet / IPTG / ara	Cas13a + tet / ara	Cas13a + tet / ara	Cas13a + tet / ara	Cas13a + IPTG / ara	Cas13a + IPTG / ara	Cas13a + IPTG / ara	Cas13a + tet / IPTG / ara	Cas13a + tet / IPTG / ara	Cas13a + tet / IPTG / ara	dC-term + tet / ara	dC-term + tet / ara	dC-term + tet / ara	dC-term + IPTG / ara	dC-term + IPTG / ara	dC-term + IPTG / ara	dC-term + tet/ IPTG/ ara	dC-term + tet/ IPTG/ ara	dC-term + tet/ IPTG/ ara	dC-term-crRNA + tet / ara	dC-term-crRNA + tet / ara	dC-term-crRNA + tet / ara	dC-term-crRNA + IPTG / ara	dC-term-crRNA + IPTG / ara	dC-term-crRNA + IPTG / ara	dC-term-crRNA + tet/IPTG / ara	dC-term-crRNA + tet /IPTG/ ara	dC-term-crRNA + tet /IPTG/ ara	blank	blank	blank
0	0.1928	0.2113	0.2062	0.2011	0.2152	0.2072	0.2081	0.208	0.2147	0.2147	0.2094	0.2067	0.2128	0.2032	0.213	0.1987	0.2035	0.1993	0.207	0.2047	0.2008	0.1944	0.1998	0.198	0.2029	0.2001	0.1987	0.1889	0.1966	0.1943	0.1996	0.1977	0.1992	0.1921	0.1904	0.1895	0.1934	0.1986	0.1862	0.1934	0.1905	0.1893	0.1177	0.1227	0.1151
0.1	0.1895	0.2182	0.2118	0.1982	0.2193	0.2107	0.2118	0.2137	0.2206	0.2166	0.217	0.213	0.2119	0.2076	0.2165	0.2019	0.2065	0.2046	0.2108	0.2095	0.2042	0.1991	0.2037	0.2037	0.2007	0.2051	0.2041	0.1854	0.1987	0.1996	0.2027	0.203	0.2056	0.1959	0.195	0.1934	0.1922	0.1979	0.1907	0.1922	0.1948	0.1926	0.1146	0.1183	0.1125
0.200001	0.1923	0.2171	0.2168	0.2036	0.2245	0.2169	0.2154	0.219	0.2263	0.2272	0.2211	0.2194	0.2163	0.2131	0.222	0.2067	0.2111	0.2099	0.2155	0.2132	0.2088	0.2034	0.2093	0.2088	0.204	0.2092	0.2124	0.1874	0.203	0.2033	0.2057	0.2066	0.2085	0.2003	0.1994	0.198	0.1968	0.2003	0.196	0.1968	0.1978	0.1963	0.1137	0.1163	0.1127
0.300001	0.198	0.2232	0.2222	0.2054	0.2307	0.2225	0.2205	0.224	0.2322	0.2256	0.2336	0.2241	0.2216	0.2187	0.2291	0.2112	0.2158	0.2143	0.233	0.2212	0.2136	0.2077	0.2144	0.2125	0.2084	0.2133	0.2157	0.192	0.2068	0.2073	0.2098	0.2111	0.2136	0.2049	0.204	0.2018	0.1989	0.2049	0.1985	0.1989	0.2019	0.2012	0.1142	0.1145	0.1129
0.400002	0.202	0.2302	0.2294	0.2096	0.2369	0.2273	0.228	0.2303	0.2384	0.2313	0.2339	0.2302	0.2271	0.224	0.2339	0.2162	0.2193	0.2192	0.2437	0.2219	0.2181	0.2121	0.2194	0.2169	0.211	0.2181	0.2218	0.1953	0.2114	0.2123	0.2142	0.2158	0.2191	0.2089	0.2094	0.2052	0.2031	0.2081	0.2032	0.2031	0.2067	0.2054	0.1131	0.1145	0.1116
0.500003	0.2128	0.236	0.2368	0.2153	0.2433	0.2318	0.231	0.2351	0.2445	0.2382	0.2412	0.236	0.2322	0.2297	0.2388	0.22	0.2258	0.2238	0.2306	0.2265	0.2207	0.217	0.2227	0.2215	0.2155	0.2241	0.2273	0.2004	0.2147	0.2155	0.2176	0.2213	0.2244	0.2129	0.2124	0.21	0.2071	0.2121	0.2112	0.2071	0.2113	0.2101	0.1122	0.1123	0.1109
0.600003	0.2166	0.2442	0.2469	0.2197	0.2515	0.2378	0.2376	0.2415	0.2524	0.2456	0.2473	0.2432	0.2386	0.2353	0.2438	0.2261	0.231	0.2291	0.2347	0.2321	0.2283	0.2224	0.2276	0.2264	0.2219	0.229	0.2234	0.2053	0.2181	0.2202	0.2234	0.2252	0.2284	0.218	0.2164	0.214	0.2086	0.2162	0.2111	0.2086	0.2153	0.2141	0.1115	0.1117	0.1101
0.700003	0.2226	0.2521	0.255	0.2271	0.2581	0.2442	0.2445	0.2473	0.259	0.2543	0.2569	0.2511	0.2463	0.2419	0.251	0.2318	0.2368	0.2358	0.241	0.2373	0.2309	0.2282	0.2337	0.2316	0.2247	0.2351	0.2293	0.2103	0.2256	0.2294	0.2285	0.23	0.2336	0.2231	0.2211	0.2188	0.2135	0.22	0.2152	0.2135	0.2252	0.2189	0.1112	0.111	0.1116
0.800004	0.2296	0.2612	0.2641	0.2339	0.2668	0.2505	0.2513	0.2552	0.2657	0.2628	0.2674	0.2592	0.2535	0.2496	0.2585	0.2377	0.2428	0.2411	0.2476	0.2445	0.2481	0.2342	0.2397	0.2378	0.2307	0.2405	0.2356	0.2122	0.2308	0.2394	0.2332	0.2357	0.2401	0.2279	0.2253	0.2229	0.2185	0.2255	0.2196	0.2185	0.2291	0.2234	0.1107	0.1098	0.1086
0.900005	0.2387	0.278	0.2734	0.2385	0.2755	0.2582	0.2586	0.2626	0.2802	0.2711	0.2758	0.2689	0.2598	0.2557	0.2673	0.2442	0.25	0.2482	0.2558	0.2502	0.2566	0.2401	0.2461	0.2447	0.2393	0.2449	0.2403	0.2169	0.2333	0.238	0.2392	0.2405	0.2463	0.2306	0.2302	0.2274	0.2221	0.2297	0.2243	0.2221	0.2323	0.2274	0.11	0.1105	0.1105
1.00001	0.2438	0.2831	0.2808	0.2565	0.2857	0.2653	0.265	0.2706	0.2805	0.2805	0.2878	0.2801	0.2667	0.2635	0.2734	0.2525	0.2567	0.2553	0.2643	0.2591	0.2583	0.2472	0.2527	0.2505	0.2458	0.2508	0.2469	0.224	0.2394	0.2441	0.2457	0.2494	0.2514	0.2348	0.2357	0.2317	0.2294	0.2353	0.2299	0.2294	0.2369	0.232	0.1065	0.1127	0.1097
1.1	0.2506	0.291	0.2925	0.2547	0.2962	0.2734	0.2725	0.2786	0.2904	0.2916	0.2995	0.2911	0.2739	0.2718	0.2825	0.2598	0.2651	0.2633	0.2722	0.2686	0.2621	0.2545	0.2608	0.2566	0.2476	0.2584	0.2526	0.2296	0.247	0.2509	0.2509	0.2547	0.2575	0.2393	0.2395	0.2363	0.2338	0.2408	0.235	0.2338	0.2403	0.236	0.1074	0.1128	0.1103
1.20001	0.26	0.3161	0.303	0.2716	0.3061	0.281	0.2788	0.2857	0.2964	0.3042	0.3122	0.302	0.2822	0.2794	0.2902	0.268	0.2731	0.2719	0.2823	0.2768	0.2703	0.2623	0.2689	0.2658	0.2545	0.2655	0.2603	0.235	0.2539	0.2593	0.257	0.2601	0.2657	0.244	0.2445	0.2405	0.2403	0.2473	0.2412	0.2403	0.2445	0.2412	0.1072	0.1118	0.1103
1.30001	0.265	0.3256	0.3186	0.2689	0.3177	0.2879	0.288	0.2918	0.3042	0.3164	0.3271	0.3142	0.2908	0.2862	0.2973	0.276	0.2826	0.28	0.2929	0.2872	0.2833	0.2707	0.2755	0.2729	0.26	0.2744	0.2653	0.24	0.2625	0.2662	0.2638	0.268	0.2736	0.2483	0.2475	0.2455	0.2458	0.2539	0.2471	0.2458	0.2494	0.2457	0.1086	0.1113	0.1102
1.40001	0.2802	0.329	0.3309	0.2785	0.3278	0.2947	0.2961	0.3001	0.3154	0.3292	0.3452	0.3279	0.2984	0.2946	0.3059	0.2843	0.2919	0.2908	0.3023	0.2971	0.288	0.2786	0.2855	0.2816	0.2693	0.2834	0.2749	0.2491	0.2717	0.2762	0.2729	0.275	0.2816	0.2537	0.2523	0.251	0.2536	0.2615	0.2546	0.2536	0.2521	0.2503	0.108	0.1109	0.1099
1.50001	0.2835	0.336	0.3421	0.284	0.3389	0.3032	0.3022	0.3072	0.3303	0.3411	0.3562	0.3417	0.3062	0.3032	0.3141	0.2934	0.3014	0.3	0.3131	0.3071	0.3023	0.287	0.2933	0.2896	0.278	0.2911	0.2832	0.2555	0.28	0.2845	0.2789	0.2836	0.2891	0.2578	0.2569	0.2548	0.2582	0.269	0.2613	0.2582	0.2581	0.2545	0.1062	0.1111	0.1093
1.60001	0.2986	0.3468	0.3551	0.3049	0.3498	0.3101	0.3106	0.3162	0.3339	0.3552	0.3703	0.3546	0.3142	0.3101	0.3203	0.3033	0.3104	0.3098	0.3255	0.3187	0.308	0.2967	0.2996	0.2973	0.288	0.3001	0.2897	0.2637	0.2876	0.2937	0.2869	0.2912	0.2979	0.263	0.2612	0.259	0.2656	0.2757	0.2695	0.2656	0.2622	0.2597	0.1074	0.1092	0.1088
1.70001	0.3049	0.3676	0.3645	0.3059	0.3571	0.3228	0.3217	0.3264	0.3568	0.3733	0.3898	0.3692	0.3225	0.3215	0.3321	0.3137	0.3217	0.3208	0.3395	0.3344	0.3209	0.3072	0.3117	0.3081	0.2981	0.3095	0.3	0.2738	0.2974	0.3145	0.2955	0.3002	0.3058	0.2688	0.2673	0.2641	0.2747	0.2833	0.2779	0.2747	0.267	0.2647	0.1054	0.11	0.1088
1.80001	0.3073	0.3865	0.3811	0.3151	0.357	0.3312	0.3281	0.3358	0.3614	0.3888	0.3949	0.3848	0.3299	0.3303	0.3427	0.3254	0.3349	0.3335	0.3522	0.3415	0.3346	0.3175	0.3228	0.3182	0.3061	0.3185	0.3104	0.2806	0.3083	0.3153	0.3037	0.3079	0.313	0.2735	0.2732	0.2693	0.2829	0.2913	0.2864	0.2829	0.2736	0.2703	0.1044	0.1096	0.1084
1.90001	0.3102	0.3899	0.3802	0.3168	0.3613	0.3394	0.3379	0.3438	0.3664	0.3941	0.3954	0.3855	0.3389	0.3381	0.3493	0.3372	0.3466	0.3437	0.3653	0.3555	0.3548	0.3264	0.3329	0.3283	0.3167	0.3293	0.3217	0.292	0.319	0.3365	0.3108	0.3179	0.3266	0.279	0.278	0.2748	0.2917	0.301	0.295	0.2917	0.2778	0.2759	0.1067	0.1093	0.1079
2.00002	0.3119	0.3906	0.3798	0.3185	0.3653	0.3493	0.3474	0.3539	0.387	0.3972	0.4009	0.3869	0.3482	0.3484	0.3583	0.3507	0.3601	0.3556	0.3796	0.3703	0.366	0.3384	0.343	0.3384	0.3256	0.3429	0.3341	0.301	0.3309	0.339	0.3225	0.3275	0.3369	0.2849	0.2841	0.2806	0.3019	0.311	0.3044	0.3019	0.2824	0.2803	0.1055	0.1067	0.1074
2.10002	0.315	0.3913	0.388	0.3209	0.3764	0.3553	0.354	0.3606	0.3897	0.3992	0.4114	0.3961	0.3579	0.3569	0.3685	0.3631	0.3733	0.3724	0.3969	0.3859	0.3724	0.3484	0.3538	0.3503	0.3329	0.3532	0.3449	0.3124	0.3435	0.3609	0.3313	0.3373	0.3451	0.2907	0.2884	0.2867	0.3114	0.3216	0.3148	0.3114	0.287	0.2868	0.1055	0.1074	0.107
2.20002	0.3211	0.3956	0.3916	0.3287	0.3858	0.3655	0.3646	0.3672	0.3848	0.4073	0.4211	0.4046	0.3663	0.3637	0.3743	0.3769	0.3885	0.3878	0.4153	0.4011	0.3862	0.3616	0.3665	0.3605	0.3421	0.3664	0.3569	0.3212	0.3564	0.3642	0.3412	0.3475	0.3553	0.2967	0.2951	0.2919	0.3211	0.331	0.3246	0.3211	0.2935	0.2913	0.104	0.107	0.1079
2.30002	0.3291	0.4024	0.4004	0.3382	0.398	0.3694	0.3663	0.3699	0.4002	0.4207	0.4366	0.4175	0.378	0.3736	0.3747	0.3911	0.406	0.4031	0.421	0.4115	0.4016	0.3744	0.3778	0.3731	0.3568	0.3793	0.3692	0.3389	0.3711	0.3811	0.3505	0.3594	0.3698	0.3037	0.3004	0.2976	0.3308	0.3419	0.3356	0.3308	0.2989	0.2977	0.1056	0.1098	0.1076
2.40002	0.3391	0.4106	0.4061	0.3486	0.4077	0.373	0.3683	0.3708	0.3997	0.4302	0.4529	0.4291	0.3782	0.3729	0.3743	0.4017	0.4073	0.4095	0.4238	0.4154	0.405	0.385	0.3902	0.385	0.3694	0.3935	0.3841	0.3515	0.3848	0.3996	0.3617	0.37	0.3801	0.3068	0.3067	0.3029	0.3413	0.354	0.3467	0.3413	0.3052	0.3018	0.1057	0.1087	0.1069
2.50002	0.3506	0.4211	0.4123	0.3692	0.4203	0.3754	0.3719	0.3741	0.3973	0.4479	0.4666	0.4448	0.3808	0.3772	0.379	0.4028	0.41	0.4094	0.4337	0.4216	0.4122	0.3947	0.4059	0.3984	0.3873	0.4082	0.3982	0.3712	0.4008	0.4131	0.3724	0.3835	0.391	0.314	0.3138	0.309	0.3548	0.3655	0.3597	0.3548	0.31	0.3073	0.1063	0.1103	0.1072
2.60002	0.3643	0.4314	0.4248	0.3842	0.4333	0.3799	0.373	0.3784	0.4053	0.4632	0.4826	0.4612	0.3831	0.3778	0.3834	0.4058	0.4117	0.4121	0.4461	0.4311	0.4229	0.4004	0.4104	0.411	0.4	0.4238	0.4141	0.3797	0.4157	0.43	0.3842	0.395	0.4015	0.3219	0.3227	0.3162	0.3673	0.3775	0.3729	0.3673	0.3163	0.3148	0.1065	0.1056	0.1062
2.70002	0.3743	0.4434	0.4393	0.394	0.4494	0.3829	0.3761	0.3806	0.4108	0.479	0.5044	0.4772	0.385	0.3825	0.3863	0.4097	0.4194	0.4175	0.4622	0.4471	0.4364	0.4025	0.4129	0.4132	0.4022	0.4307	0.4213	0.3821	0.4217	0.4373	0.395	0.4083	0.4164	0.3282	0.3292	0.3233	0.3803	0.3938	0.3868	0.3803	0.3227	0.319	0.1038	0.1116	0.1068
2.80002	0.3901	0.455	0.4529	0.4036	0.4651	0.3861	0.38	0.3848	0.4149	0.4979	0.5243	0.495	0.3882	0.385	0.3889	0.4197	0.4304	0.4275	0.4788	0.4641	0.4521	0.4077	0.4167	0.4154	0.406	0.4331	0.422	0.3934	0.4284	0.4445	0.4097	0.4224	0.4323	0.3363	0.3351	0.3296	0.3947	0.41	0.4023	0.3947	0.3285	0.3256	0.1047	0.1084	0.1069
2.90002	0.4042	0.47	0.4707	0.413	0.4779	0.3891	0.3861	0.3866	0.4196	0.5155	0.5396	0.5164	0.3926	0.3896	0.392	0.4323	0.4439	0.4409	0.4942	0.4788	0.4672	0.4148	0.422	0.4191	0.4084	0.4349	0.4229	0.4049	0.4391	0.4532	0.4181	0.4298	0.4467	0.3432	0.3395	0.3359	0.4113	0.4235	0.418	0.4113	0.3343	0.3318	0.105	0.109	0.1052
3.00002	0.4175	0.4866	0.4871	0.4259	0.4962	0.3899	0.3926	0.3886	0.4254	0.5344	0.5698	0.5349	0.3956	0.3906	0.3975	0.4465	0.4603	0.4546	0.5115	0.4999	0.4858	0.424	0.4316	0.4261	0.4172	0.4461	0.4325	0.4144	0.4558	0.4725	0.4243	0.4344	0.4503	0.3509	0.3469	0.3421	0.4315	0.4456	0.4349	0.4315	0.3418	0.3392	0.1022	0.1055	0.105
3.10002	0.4352	0.5035	0.5029	0.4413	0.5077	0.3951	0.396	0.392	0.431	0.5521	0.5853	0.5578	0.3982	0.3952	0.4015	0.4608	0.4758	0.4696	0.5289	0.5153	0.5052	0.436	0.4441	0.4369	0.4278	0.457	0.4421	0.4311	0.472	0.4869	0.4307	0.4357	0.453	0.3567	0.3547	0.3489	0.4386	0.4507	0.4523	0.4386	0.347	0.3517	0.1019	0.1082	0.1061
3.20002	0.4527	0.5232	0.5208	0.4555	0.5251	0.3999	0.3997	0.3972	0.4374	0.5738	0.6096	0.5755	0.4033	0.3996	0.4058	0.4738	0.4937	0.4883	0.5489	0.5341	0.5243	0.4477	0.4571	0.4476	0.4464	0.4725	0.4612	0.45	0.4897	0.5002	0.4343	0.4425	0.4576	0.3645	0.3615	0.3563	0.4434	0.4614	0.4612	0.4434	0.3542	0.3508	0.1017	0.1065	0.1056
3.30002	0.4686	0.5404	0.5342	0.4731	0.5419	0.4056	0.4076	0.4051	0.4428	0.5939	0.6261	0.5949	0.4063	0.4059	0.4117	0.4919	0.5141	0.5049	0.5685	0.5519	0.5456	0.4606	0.4705	0.4637	0.462	0.4898	0.4779	0.468	0.5091	0.5191	0.4461	0.4519	0.4671	0.3704	0.3711	0.3635	0.4472	0.462	0.4629	0.4472	0.361	0.3567	0.1035	0.1062	0.1064
3.40002	0.4847	0.5552	0.5512	0.4877	0.5616	0.4106	0.4108	0.4116	0.4464	0.6119	0.6513	0.6144	0.4102	0.4081	0.4185	0.507	0.5325	0.5247	0.5832	0.5774	0.5663	0.4757	0.4859	0.4778	0.4786	0.5063	0.4929	0.4844	0.5271	0.5417	0.4556	0.4663	0.4791	0.3771	0.3803	0.3709	0.4486	0.4644	0.464	0.4486	0.3664	0.3624	0.1048	0.1074	0.1061
3.50003	0.4958	0.5732	0.5714	0.5014	0.5791	0.4156	0.4163	0.4165	0.4527	0.6302	0.6654	0.6328	0.4149	0.4132	0.4226	0.526	0.5533	0.5448	0.5849	0.5852	0.586	0.4894	0.5004	0.4906	0.4955	0.5237	0.513	0.4862	0.5413	0.5603	0.4688	0.4791	0.4923	0.3839	0.3875	0.378	0.4492	0.4641	0.4654	0.4492	0.3732	0.3683	0.1061	0.1046	0.1051
3.60003	0.516	0.5926	0.5901	0.5167	0.5985	0.4216	0.4242	0.4232	0.4584	0.6495	0.6842	0.6468	0.42	0.4175	0.4297	0.5452	0.5663	0.5626	0.587	0.5848	0.5881	0.5063	0.5168	0.5072	0.5079	0.5406	0.5314	0.4896	0.5431	0.5616	0.482	0.4919	0.507	0.393	0.396	0.387	0.4504	0.4682	0.466	0.4504	0.38	0.3745	0.1055	0.1067	0.1052
3.70003	0.5323	0.6131	0.6162	0.5292	0.6126	0.4259	0.4296	0.4292	0.4621	0.6608	0.6974	0.6633	0.4242	0.4232	0.4335	0.5526	0.5687	0.567	0.5852	0.5824	0.5872	0.522	0.5307	0.5202	0.5069	0.5459	0.5327	0.4908	0.5452	0.5585	0.4988	0.5046	0.5168	0.4025	0.4017	0.3953	0.4535	0.4703	0.4693	0.4535	0.3849	0.3838	0.1049	0.1042	0.105
3.80003	0.5495	0.6326	0.636	0.5446	0.6317	0.4292	0.436	0.4346	0.4666	0.6738	0.7156	0.6865	0.4299	0.4297	0.4401	0.5525	0.5687	0.5657	0.5875	0.5851	0.5881	0.5362	0.5499	0.5355	0.5084	0.5563	0.5354	0.4941	0.5452	0.5562	0.5145	0.5209	0.5309	0.4112	0.4099	0.4048	0.4604	0.48	0.4743	0.4604	0.3917	0.3959	0.1042	0.1068	0.1047
3.90003	0.5647	0.6491	0.6542	0.5591	0.6464	0.4333	0.4424	0.4406	0.4734	0.6893	0.7132	0.6982	0.4345	0.434	0.4435	0.553	0.5676	0.5667	0.5918	0.5875	0.5873	0.5434	0.5643	0.5528	0.5121	0.562	0.5327	0.4992	0.5478	0.5578	0.5251	0.5322	0.5485	0.4148	0.4156	0.4091	0.471	0.4885	0.483	0.471	0.3974	0.3977	0.1036	0.1059	0.1049
4.00003	0.5777	0.6626	0.6659	0.5745	0.6642	0.4404	0.4512	0.4492	0.4787	0.709	0.7183	0.6995	0.4384	0.4396	0.4507	0.5542	0.5732	0.5675	0.6021	0.5977	0.5951	0.5434	0.5748	0.5631	0.5162	0.5656	0.5388	0.5083	0.5524	0.5611	0.5278	0.5347	0.5553	0.4148	0.4188	0.4191	0.485	0.5035	0.4948	0.485	0.4041	0.3981	0.1045	0.106	0.1043
4.10003	0.5895	0.6715	0.675	0.5914	0.6781	0.4488	0.4594	0.4574	0.4859	0.7212	0.7172	0.6962	0.4442	0.4442	0.4569	0.5589	0.5822	0.5735	0.6158	0.6116	0.6045	0.5452	0.5731	0.569	0.5271	0.5655	0.5429	0.5241	0.5611	0.5739	0.5278	0.5346	0.5591	0.4189	0.4229	0.4241	0.4986	0.5157	0.5083	0.4986	0.4082	0.4025	0.1009	0.107	0.1037
4.20003	0.6053	0.6894	0.6962	0.6044	0.6957	0.4536	0.4642	0.4655	0.4945	0.721	0.7143	0.6997	0.4492	0.4507	0.4608	0.5635	0.5958	0.5878	0.6323	0.6296	0.6215	0.5463	0.5746	0.566	0.54	0.5763	0.5559	0.5392	0.576	0.5869	0.5269	0.5356	0.557	0.4211	0.4246	0.4262	0.5139	0.5315	0.5216	0.5139	0.4143	0.4086	0.1049	0.1051	0.1043
4.30003	0.6288	0.7105	0.7171	0.6211	0.7065	0.4618	0.4715	0.4727	0.5035	0.7239	0.7169	0.7092	0.4548	0.4545	0.4676	0.5778	0.6149	0.6058	0.6491	0.6504	0.6404	0.5515	0.5786	0.5691	0.558	0.6036	0.5753	0.5555	0.5929	0.6054	0.53	0.5406	0.5591	0.4234	0.4293	0.4294	0.5286	0.5501	0.5386	0.5286	0.4199	0.415	0.1052	0.1062	0.1035
4.40003	0.6409	0.7244	0.7294	0.6415	0.7087	0.4671	0.4816	0.4807	0.5105	0.7263	0.7198	0.7201	0.4603	0.4613	0.474	0.5975	0.6311	0.6233	0.6675	0.6669	0.6588	0.5617	0.5837	0.5745	0.5754	0.6164	0.5941	0.5726	0.6096	0.6249	0.5405	0.5475	0.567	0.428	0.434	0.4323	0.545	0.5661	0.5564	0.545	0.4257	0.4201	0.1009	0.1052	0.1033
4.50003	0.6486	0.7381	0.7399	0.6543	0.713	0.4707	0.4888	0.487	0.5185	0.7318	0.7247	0.7376	0.4651	0.467	0.4789	0.6117	0.6494	0.6437	0.687	0.6849	0.6761	0.5756	0.5956	0.5821	0.5922	0.6392	0.6133	0.5887	0.6312	0.6436	0.552	0.559	0.5773	0.4325	0.4379	0.4379	0.5589	0.5837	0.5745	0.5589	0.4296	0.4259	0.0998	0.1072	0.1041
4.60004	0.661	0.7513	0.7581	0.6663	0.7237	0.4756	0.4956	0.4952	0.5273	0.7363	0.7326	0.737	0.4729	0.4722	0.4851	0.6278	0.6627	0.6597	0.7011	0.6979	0.689	0.5923	0.6094	0.5936	0.6092	0.6551	0.6352	0.6055	0.653	0.6634	0.5673	0.5738	0.5911	0.4407	0.4419	0.4462	0.5758	0.6056	0.5912	0.5758	0.4362	0.4306	0.104	0.1097	0.1028
4.70004	0.6716	0.7615	0.7679	0.6691	0.7362	0.4828	0.5044	0.5036	0.5359	0.7386	0.735	0.7397	0.4766	0.4779	0.4912	0.6397	0.6746	0.6714	0.7076	0.7112	0.7026	0.6053	0.6256	0.6125	0.6257	0.6702	0.6527	0.6282	0.6729	0.6877	0.5823	0.5898	0.6103	0.4392	0.4455	0.4521	0.5927	0.6252	0.6115	0.5927	0.4403	0.4368	0.1047	0.1031	0.1037
4.80004	0.6813	0.7728	0.7838	0.6702	0.7461	0.4854	0.515	0.5125	0.5445	0.7393	0.7362	0.7407	0.4829	0.4853	0.4965	0.6494	0.6861	0.6815	0.7226	0.7105	0.7095	0.6239	0.6423	0.6248	0.6364	0.6934	0.6656	0.6406	0.6876	0.698	0.596	0.6049	0.6212	0.4429	0.4457	0.4532	0.608	0.641	0.6283	0.608	0.4432	0.4415	0.1023	0.1037	0.1033
4.90004	0.6872	0.7749	0.7806	0.677	0.7562	0.4923	0.5226	0.5225	0.5524	0.7455	0.7443	0.7432	0.4887	0.4886	0.503	0.6561	0.6908	0.6877	0.7256	0.7103	0.7251	0.6405	0.6583	0.6401	0.6465	0.6922	0.6736	0.6514	0.6922	0.7103	0.6116	0.6201	0.6376	0.4444	0.4498	0.4535	0.6259	0.6578	0.6456	0.6259	0.4447	0.4461	0.1005	0.1085	0.1035
5.00004	0.691	0.7803	0.7792	0.6857	0.767	0.4999	0.5294	0.5317	0.5615	0.7481	0.7504	0.7463	0.4931	0.4959	0.508	0.6623	0.7056	0.6968	0.7258	0.7154	0.7275	0.6579	0.6769	0.6566	0.656	0.7045	0.6842	0.6611	0.7033	0.7222	0.6244	0.6359	0.6516	0.4457	0.4503	0.4524	0.6424	0.6756	0.6637	0.6424	0.4474	0.4516	0.0972	0.1065	0.1034
5.10004	0.6978	0.7846	0.7803	0.6949	0.7689	0.506	0.5361	0.5385	0.5702	0.7509	0.7618	0.7518	0.4981	0.5025	0.5149	0.6688	0.7049	0.6958	0.7296	0.7242	0.7297	0.6741	0.698	0.6781	0.6637	0.7082	0.6966	0.6677	0.7156	0.7305	0.6396	0.6531	0.6678	0.4506	0.4549	0.4546	0.6569	0.6971	0.6812	0.6569	0.4498	0.4561	0.1013	0.1053	0.1031
5.20004	0.7028	0.7817	0.7768	0.7027	0.7749	0.5112	0.5467	0.5498	0.5788	0.7632	0.7624	0.7558	0.5027	0.506	0.5202	0.6694	0.7024	0.6949	0.7393	0.7251	0.735	0.6866	0.7099	0.6978	0.6733	0.7216	0.6913	0.6773	0.7254	0.7394	0.6559	0.6688	0.6889	0.4555	0.4605	0.4573	0.6708	0.7062	0.6931	0.6708	0.4512	0.4629	0.1023	0.1101	0.1023
5.30004	0.7082	0.7798	0.7836	0.7142	0.786	0.5171	0.5578	0.556	0.5854	0.7672	0.7723	0.7685	0.5115	0.5124	0.5257	0.672	0.7035	0.6995	0.7395	0.7311	0.7367	0.6985	0.7192	0.7066	0.6785	0.7244	0.689	0.6959	0.7326	0.7551	0.6773	0.6903	0.709	0.4647	0.466	0.4661	0.6846	0.7185	0.7063	0.6846	0.4555	0.468	0.1037	0.1021	0.1035
5.40004	0.7084	0.7857	0.789	0.714	0.7923	0.519	0.564	0.5655	0.5916	0.7694	0.777	0.7738	0.5157	0.5189	0.5306	0.6723	0.7064	0.7038	0.7459	0.7373	0.7391	0.7085	0.7289	0.7173	0.6731	0.7223	0.6931	0.6964	0.7377	0.7535	0.6963	0.7085	0.727	0.471	0.4711	0.4715	0.6899	0.7164	0.7143	0.6899	0.4589	0.4684	0.1043	0.1056	0.1029
5.50004	0.7137	0.7851	0.7938	0.7185	0.798	0.5232	0.5726	0.571	0.5967	0.7713	0.7783	0.7791	0.5194	0.5208	0.5342	0.6749	0.7106	0.7085	0.7496	0.7397	0.7432	0.7166	0.7381	0.7275	0.6763	0.7238	0.6934	0.6957	0.7358	0.7574	0.7076	0.7188	0.7397	0.4765	0.4773	0.4777	0.694	0.7111	0.7248	0.694	0.457	0.4659	0.0995	0.1066	0.1025
5.60004	0.7186	0.7939	0.7987	0.7266	0.8095	0.53	0.578	0.5769	0.6036	0.7771	0.784	0.7848	0.5262	0.5284	0.5411	0.6823	0.7198	0.72	0.7541	0.7454	0.7496	0.7273	0.7509	0.7393	0.6775	0.7212	0.6969	0.7027	0.7448	0.7627	0.7218	0.7295	0.7509	0.4856	0.4849	0.4837	0.7078	0.7136	0.7325	0.7078	0.4594	0.4624	0.1019	0.1029	0.1036
5.70004	0.7261	0.7968	0.8037	0.7332	0.8171	0.5329	0.5837	0.5844	0.6091	0.7788	0.7913	0.7871	0.5305	0.5323	0.5447	0.6872	0.7258	0.7262	0.7569	0.7495	0.7571	0.7384	0.76	0.7438	0.6793	0.7243	0.7024	0.7071	0.7476	0.7603	0.7294	0.7419	0.7538	0.4924	0.493	0.489	0.7081	0.7174	0.7419	0.7081	0.4594	0.463	0.0977	0.1048	0.102
5.80004	0.7323	0.7993	0.8024	0.7425	0.8257	0.542	0.5892	0.5934	0.6124	0.7858	0.7922	0.7888	0.5352	0.5384	0.5536	0.6893	0.7296	0.7296	0.7582	0.7544	0.7633	0.7492	0.7712	0.7585	0.687	0.7276	0.71	0.7068	0.7492	0.768	0.7361	0.7541	0.7685	0.5001	0.504	0.4937	0.7045	0.7205	0.7439	0.7045	0.4595	0.4639	0.1025	0.1078	0.102
5.90005	0.7364	0.8034	0.8109	0.7524	0.8317	0.547	0.5968	0.6017	0.611	0.7884	0.7974	0.7934	0.539	0.5432	0.5575	0.6926	0.7359	0.7358	0.7595	0.7572	0.7674	0.7551	0.7809	0.7668	0.6909	0.7345	0.716	0.7132	0.7506	0.7674	0.7477	0.7636	0.7802	0.5065	0.5104	0.5005	0.7075	0.7265	0.7407	0.7075	0.4604	0.4639	0.1028	0.1054	0.1032
6.00005	0.7426	0.8125	0.8191	0.7651	0.8442	0.5518	0.6067	0.6084	0.6164	0.7934	0.8024	0.7997	0.5466	0.5489	0.5655	0.6996	0.7438	0.744	0.7647	0.7624	0.7724	0.7682	0.7923	0.7792	0.6967	0.7397	0.7214	0.7216	0.7569	0.7712	0.7604	0.7742	0.7893	0.5167	0.5211	0.5111	0.7131	0.7365	0.7427	0.7131	0.4634	0.4661	0.1032	0.1043	0.1027
6.10005	0.7442	0.8201	0.8253	0.769	0.8508	0.5536	0.6131	0.6139	0.6193	0.7979	0.8075	0.8069	0.5507	0.556	0.5689	0.7044	0.7516	0.7495	0.7653	0.7694	0.7776	0.7735	0.8	0.7868	0.7029	0.7474	0.7308	0.7266	0.7659	0.7836	0.7721	0.7861	0.8037	0.525	0.527	0.5212	0.7192	0.7434	0.7504	0.7192	0.4644	0.4675	0.0979	0.1063	0.1028
6.20005	0.7481	0.8296	0.8373	0.7726	0.858	0.5595	0.6209	0.6178	0.6293	0.8007	0.8135	0.8125	0.5575	0.5648	0.5736	0.7139	0.7592	0.7619	0.7717	0.772	0.7832	0.7796	0.8062	0.8027	0.7078	0.7571	0.7364	0.7301	0.7721	0.7868	0.7848	0.7945	0.8119	0.5351	0.5374	0.5307	0.7305	0.746	0.7559	0.7305	0.4673	0.4704	0.1019	0.1058	0.1019
6.30005	0.7518	0.833	0.8467	0.7809	0.8674	0.5615	0.6266	0.6212	0.6373	0.8051	0.8189	0.816	0.5624	0.5675	0.5747	0.721	0.7666	0.7716	0.7737	0.7784	0.7874	0.7859	0.8121	0.8076	0.7142	0.7608	0.7429	0.7328	0.7755	0.7921	0.7931	0.8051	0.8242	0.5449	0.5462	0.5377	0.7343	0.7523	0.7621	0.7343	0.4685	0.4717	0.1027	0.106	0.1025
6.40005	0.7579	0.8389	0.849	0.7901	0.8748	0.5646	0.6284	0.6241	0.6415	0.8108	0.8208	0.8206	0.5636	0.5703	0.5785	0.7278	0.7734	0.7786	0.7777	0.7791	0.7928	0.7892	0.8165	0.8085	0.7211	0.7679	0.7502	0.7362	0.7798	0.7978	0.8012	0.8096	0.8314	0.5514	0.5549	0.5479	0.7385	0.7572	0.7656	0.7385	0.4687	0.4734	0.1007	0.1023	0.1021
6.50005	0.7689	0.843	0.8593	0.7982	0.8864	0.5694	0.6287	0.6292	0.6482	0.8148	0.8301	0.8264	0.5708	0.5736	0.5821	0.7321	0.7822	0.7886	0.7814	0.7875	0.796	0.7989	0.8237	0.8218	0.7263	0.7739	0.7593	0.7392	0.7853	0.8056	0.8065	0.8161	0.8458	0.5636	0.5655	0.5584	0.7399	0.7631	0.7732	0.7399	0.4746	0.4752	0.1006	0.1054	0.1024
6.60005	0.7745	0.8482	0.8564	0.8076	0.8935	0.5711	0.6343	0.6368	0.6514	0.8199	0.832	0.8276	0.575	0.5803	0.5847	0.7379	0.7905	0.7926	0.7841	0.791	0.8019	0.8057	0.829	0.8286	0.7329	0.7803	0.7682	0.7459	0.7896	0.809	0.8112	0.8202	0.85	0.5749	0.5754	0.5641	0.7455	0.7656	0.7761	0.7455	0.4768	0.4769	0.1028	0.1038	0.1021
6.70005	0.7846	0.8503	0.8636	0.8162	0.9024	0.5752	0.64	0.6412	0.6554	0.8228	0.8389	0.8319	0.5794	0.5834	0.5888	0.7428	0.7967	0.8011	0.7889	0.7963	0.8056	0.8094	0.8351	0.8374	0.7391	0.7846	0.7741	0.7486	0.7901	0.8156	0.8128	0.8263	0.857	0.5827	0.585	0.5735	0.7464	0.7697	0.7822	0.7464	0.4753	0.4798	0.1034	0.1025	0.1021
6.80005	0.787	0.8555	0.8672	0.8236	0.9035	0.5775	0.644	0.645	0.6575	0.8266	0.8426	0.8352	0.5846	0.5891	0.5912	0.7481	0.8045	0.807	0.7899	0.7989	0.8097	0.8156	0.8415	0.8427	0.7459	0.7944	0.7827	0.752	0.7938	0.8208	0.8217	0.8337	0.8643	0.5931	0.5935	0.5805	0.7512	0.7728	0.7867	0.7512	0.478	0.4804	0.0981	0.1036	0.1012
6.90005	0.7909	0.8661	0.8789	0.8263	0.9105	0.5823	0.651	0.6502	0.6642	0.8326	0.8451	0.842	0.5882	0.594	0.5961	0.758	0.8123	0.8183	0.795	0.8025	0.8146	0.8211	0.8486	0.8452	0.7511	0.8031	0.7903	0.7558	0.8028	0.8229	0.828	0.8384	0.8667	0.6024	0.6021	0.5913	0.7506	0.7791	0.7905	0.7506	0.4804	0.484	0.0982	0.1085	0.1016
7.00005	0.7992	0.8703	0.8879	0.8356	0.9217	0.5827	0.6525	0.651	0.667	0.8342	0.8535	0.8496	0.5902	0.5956	0.6009	0.7669	0.8197	0.8276	0.7998	0.8086	0.8199	0.8346	0.8625	0.8548	0.7588	0.8138	0.7985	0.7608	0.8079	0.8278	0.8346	0.8426	0.8765	0.6108	0.6056	0.6005	0.7566	0.7852	0.7947	0.7566	0.4826	0.4851	0.1009	0.1041	0.1014
7.10006	0.8043	0.8754	0.8931	0.8463	0.9282	0.5881	0.6573	0.655	0.6699	0.8391	0.8589	0.8554	0.5922	0.5972	0.6039	0.7745	0.828	0.835	0.8018	0.8125	0.824	0.8415	0.8683	0.8592	0.767	0.8216	0.8051	0.7657	0.8108	0.8322	0.842	0.8498	0.8799	0.6162	0.6125	0.6091	0.7606	0.7901	0.8	0.7606	0.484	0.4872	0.1026	0.1038	0.1019
7.20006	0.8087	0.8802	0.8995	0.8518	0.9375	0.5918	0.6615	0.6612	0.6742	0.843	0.8648	0.8607	0.5933	0.5983	0.6087	0.7797	0.8355	0.8413	0.8055	0.8179	0.8286	0.845	0.8729	0.865	0.7734	0.8285	0.8138	0.7689	0.8165	0.8374	0.846	0.8571	0.887	0.6229	0.6213	0.6143	0.7628	0.7965	0.8064	0.7628	0.4863	0.4897	0.1019	0.1044	0.1018
7.30006	0.8121	0.8875	0.9077	0.8598	0.9466	0.597	0.6655	0.6659	0.6802	0.8464	0.8701	0.8708	0.5981	0.6046	0.6155	0.7869	0.8421	0.8503	0.8114	0.8235	0.8361	0.8522	0.8825	0.8742	0.7813	0.8348	0.8165	0.7735	0.8229	0.8423	0.8519	0.8642	0.8938	0.6344	0.6319	0.6236	0.7688	0.7994	0.8118	0.7688	0.4891	0.4927	0.1034	0.1035	0.1009
7.40006	0.8151	0.8884	0.9049	0.8658	0.9526	0.6015	0.6688	0.6693	0.6804	0.8512	0.8723	0.8658	0.5996	0.606	0.6192	0.7923	0.8467	0.8508	0.8142	0.8264	0.8367	0.8575	0.8811	0.8805	0.7845	0.838	0.8248	0.7763	0.8215	0.8478	0.8538	0.8745	0.9028	0.6406	0.6402	0.6236	0.7716	0.8007	0.8149	0.7716	0.4905	0.4931	0.1028	0.1054	0.1018
7.50006	0.8205	0.8929	0.9109	0.8722	0.9608	0.6045	0.6702	0.6737	0.6853	0.8579	0.8774	0.8705	0.6041	0.6095	0.6234	0.7978	0.8538	0.8575	0.8162	0.8333	0.8418	0.8633	0.884	0.8845	0.7898	0.844	0.8288	0.7802	0.825	0.8521	0.8629	0.8834	0.9073	0.6463	0.6462	0.633	0.7745	0.8073	0.8185	0.7745	0.4916	0.4944	0.1022	0.1073	0.1021
7.60006	0.8289	0.8987	0.9167	0.8832	0.9678	0.6102	0.6765	0.6771	0.69	0.8605	0.8826	0.8769	0.6058	0.6145	0.6291	0.8033	0.8585	0.8646	0.8204	0.8367	0.8461	0.8678	0.8903	0.8899	0.7972	0.8483	0.8373	0.7851	0.8311	0.8575	0.8709	0.8874	0.916	0.6516	0.652	0.6395	0.7775	0.8101	0.8242	0.7775	0.4942	0.4963	0.0998	0.1004	0.1013
7.70006	0.8297	0.9041	0.9247	0.8868	0.9712	0.6125	0.6774	0.6814	0.6951	0.8631	0.8864	0.8839	0.611	0.6155	0.6336	0.8085	0.8682	0.8728	0.8259	0.8403	0.8514	0.8725	0.8941	0.8925	0.8032	0.8584	0.8412	0.7876	0.8352	0.8616	0.8774	0.8911	0.9198	0.657	0.6572	0.6478	0.7824	0.8139	0.8294	0.7824	0.4942	0.4986	0.0964	0.108	0.1008
7.80006	0.8363	0.9136	0.9358	0.894	0.982	0.6184	0.6864	0.6892	0.6987	0.8661	0.8951	0.8885	0.6145	0.6223	0.6364	0.8177	0.8763	0.8815	0.8272	0.8458	0.8554	0.8751	0.9016	0.8974	0.8088	0.8631	0.8499	0.7929	0.8414	0.8676	0.8856	0.8981	0.9276	0.6636	0.6611	0.654	0.7856	0.822	0.8338	0.7856	0.4967	0.4983	0.1017	0.1047	0.101
7.90006	0.8426	0.919	0.9425	0.9027	0.9854	0.622	0.6885	0.691	0.7015	0.8705	0.8986	0.896	0.6191	0.6276	0.6432	0.8251	0.8809	0.8899	0.8336	0.8494	0.8636	0.8827	0.9095	0.9029	0.815	0.8722	0.8547	0.7968	0.8458	0.8724	0.8912	0.9011	0.9334	0.6684	0.6683	0.6591	0.7896	0.8232	0.84	0.7896	0.4984	0.5009	0.0965	0.1049	0.1008
8.00006	0.8447	0.9251	0.9508	0.9081	0.9943	0.6252	0.6969	0.6944	0.703	0.8776	0.9041	0.8996	0.623	0.6334	0.6464	0.8302	0.8869	0.8971	0.8368	0.8524	0.8677	0.8877	0.9117	0.9068	0.8209	0.8775	0.8624	0.8016	0.8509	0.8788	0.8968	0.9065	0.9386	0.6719	0.671	0.6644	0.7942	0.8302	0.8452	0.7942	0.4993	0.5033	0.0998	0.107	0.1011
8.10006	0.8514	0.9286	0.9525	0.9154	1.0051	0.6332	0.6975	0.6936	0.6968	0.8805	0.9102	0.9055	0.6253	0.6351	0.645	0.8335	0.8908	0.8989	0.8381	0.8637	0.8687	0.8929	0.9125	0.9122	0.8253	0.8811	0.8701	0.8042	0.853	0.8839	0.9	0.9141	0.9435	0.6766	0.6749	0.6654	0.7978	0.8369	0.8494	0.7978	0.502	0.5044	0.0991	0.1088	0.1005
8.20006	0.855	0.9307	0.9546	0.9195	1.0107	0.6356	0.6986	0.6929	0.6961	0.8845	0.9166	0.9056	0.6308	0.6378	0.655	0.8385	0.8969	0.9043	0.8466	0.8707	0.877	0.8989	0.9203	0.9182	0.8305	0.884	0.8751	0.8082	0.856	0.8866	0.9002	0.9192	0.945	0.6795	0.6825	0.6712	0.7985	0.8401	0.8517	0.7985	0.5019	0.5057	0.1017	0.1035	0.101
8.30006	0.859	0.9372	0.9617	0.9273	1.0155	0.6367	0.699	0.6924	0.6942	0.8913	0.9169	0.9083	0.6344	0.6416	0.6545	0.8458	0.9032	0.9095	0.8511	0.8733	0.8801	0.9049	0.9251	0.9211	0.8359	0.89	0.8799	0.8132	0.861	0.8925	0.9052	0.9231	0.9504	0.6807	0.6844	0.6729	0.8027	0.842	0.8574	0.8027	0.5024	0.5063	0.0969	0.1027	0.1006
8.40006	0.8655	0.9426	0.9681	0.9315	1.0233	0.6427	0.6972	0.6922	0.6928	0.8958	0.9234	0.9126	0.6369	0.646	0.657	0.8491	0.9091	0.9161	0.8528	0.8777	0.8845	0.9083	0.929	0.9292	0.8408	0.8974	0.8885	0.8156	0.8649	0.9007	0.9058	0.9292	0.9588	0.6857	0.6897	0.6781	0.8055	0.8508	0.8631	0.8055	0.505	0.5079	0.1018	0.1066	0.1008
8.50006	0.8708	0.95	0.9815	0.9382	1.0301	0.6451	0.6917	0.6906	0.6981	0.896	0.9319	0.9232	0.6378	0.6514	0.6619	0.8539	0.9153	0.9274	0.852	0.8839	0.8926	0.909	0.9391	0.9349	0.8459	0.9046	0.8962	0.8183	0.8727	0.9038	0.9102	0.9327	0.9666	0.6879	0.6955	0.6873	0.8096	0.8572	0.8679	0.8096	0.5057	0.5072	0.0956	0.1037	0.1011
8.60006	0.8797	0.9582	0.987	0.9503	1.0346	0.6459	0.6971	0.6937	0.6966	0.903	0.9326	0.9296	0.6463	0.6516	0.6659	0.8687	0.9255	0.9307	0.8621	0.8869	0.9001	0.9197	0.9456	0.9408	0.8554	0.9129	0.9022	0.8251	0.8777	0.9106	0.9222	0.939	0.9711	0.6966	0.6985	0.6947	0.8182	0.8618	0.875	0.8182	0.5078	0.5084	0.1009	0.1017	0.1001
8.70006	0.885	0.9642	0.9915	0.9549	1.0413	0.6487	0.6964	0.6899	0.6976	0.9067	0.9412	0.9378	0.6469	0.6566	0.6663	0.8719	0.9307	0.9358	0.8629	0.8939	0.9038	0.9231	0.9493	0.9468	0.8591	0.9193	0.9061	0.8286	0.8829	0.9153	0.9259	0.944	0.9752	0.7002	0.7017	0.698	0.8201	0.8671	0.8802	0.8201	0.5084	0.5108	0.1005	0.103	0.1012
8.80007	0.8897	0.9685	0.9982	0.9627	1.0464	0.6497	0.6971	0.6912	0.6964	0.9093	0.9398	0.9369	0.649	0.656	0.6684	0.876	0.9346	0.941	0.8672	0.8981	0.9049	0.9267	0.9521	0.9511	0.8637	0.9242	0.9121	0.8321	0.8876	0.918	0.9303	0.9483	0.9794	0.7013	0.7019	0.7032	0.8236	0.8686	0.8826	0.8236	0.5083	0.5173	0.0978	0.1021	0.1
8.90006	0.8964	0.9706	0.9946	0.9714	1.052	0.6507	0.6964	0.6889	0.6931	0.9156	0.9439	0.9382	0.6539	0.6612	0.6715	0.8821	0.9358	0.9423	0.8736	0.9023	0.9082	0.9345	0.9574	0.957	0.8693	0.925	0.9179	0.8375	0.8896	0.9262	0.9331	0.9539	0.9846	0.7027	0.7065	0.7022	0.828	0.8749	0.8868	0.828	0.509	0.5121	0.1007	0.1032	0.1002
9.00007	0.9016	0.9731	0.9999	0.9788	1.0606	0.6551	0.6948	0.6908	0.6931	0.9202	0.9521	0.9357	0.658	0.6617	0.6742	0.8866	0.9428	0.9488	0.8817	0.9086	0.9127	0.9434	0.9621	0.9611	0.8741	0.9298	0.9218	0.8406	0.8931	0.9267	0.935	0.9592	0.9889	0.7096	0.7085	0.7047	0.8318	0.8792	0.889	0.8318	0.5109	0.5133	0.1005	0.1094	0.1001
9.10007	0.902	0.9773	1.0067	0.9798	1.0656	0.6581	0.6975	0.692	0.6943	0.9251	0.9536	0.9423	0.659	0.6653	0.6759	0.8912	0.9477	0.9545	0.8821	0.9126	0.9194	0.9456	0.9677	0.9692	0.8786	0.9371	0.9271	0.8447	0.8957	0.9316	0.9402	0.9655	0.9959	0.7105	0.7134	0.7083	0.8354	0.8847	0.8952	0.8354	0.5098	0.5139	0.1016	0.1042	0.0998
9.20007	0.9022	0.9831	1.0128	0.9813	1.0736	0.661	0.6916	0.6932	0.6971	0.9273	0.9587	0.9486	0.6588	0.6659	0.6803	0.8952	0.9542	0.9603	0.8842	0.919	0.9235	0.9488	0.9738	0.9737	0.8833	0.9448	0.9318	0.8469	0.9006	0.9383	0.9436	0.9711	1.0008	0.7094	0.7127	0.7116	0.838	0.8903	0.9022	0.838	0.5109	0.5154	0.0995	0.1053	0.1005
9.30007	0.9104	0.9927	1.0217	0.9919	1.0764	0.6612	0.6956	0.6933	0.7014	0.9329	0.9654	0.958	0.6617	0.6711	0.6826	0.9051	0.9609	0.9659	0.8903	0.9214	0.9291	0.9553	0.9814	0.9794	0.8909	0.9512	0.9368	0.8529	0.9077	0.9414	0.9545	0.9739	1.0067	0.7145	0.7159	0.7193	0.845	0.8945	0.9048	0.845	0.5093	0.5147	0.0956	0.1038	0.1
9.40007	0.9124	1.0004	1.0277	0.9925	1.0868	0.6636	0.6994	0.6911	0.7008	0.9335	0.9713	0.9606	0.6634	0.6739	0.6857	0.9104	0.9675	0.967	0.8936	0.9262	0.9332	0.9586	0.9869	0.9828	0.8972	0.9534	0.945	0.8567	0.9152	0.9445	0.9578	0.9812	1.0111	0.7164	0.7189	0.7225	0.8486	0.9032	0.9093	0.8486	0.5139	0.5161	0.0945	0.1023	0.1001
9.50007	0.9193	1.0063	1.032	1.0006	1.0916	0.6656	0.7006	0.6903	0.7049	0.9356	0.9771	0.9677	0.6656	0.6756	0.6899	0.9133	0.9709	0.9675	0.898	0.9319	0.9401	0.9632	0.9958	0.9888	0.9016	0.958	0.9492	0.8593	0.9197	0.9548	0.9622	0.9856	1.0165	0.7173	0.722	0.7277	0.8531	0.9089	0.9183	0.8531	0.5143	0.5182	0.0959	0.1042	0.0997
9.60007	0.9278	1.0074	1.0362	1.008	1.0948	0.6662	0.7018	0.6974	0.7012	0.9411	0.9791	0.9677	0.6689	0.6772	0.6868	0.9213	0.9749	0.9677	0.9039	0.9323	0.9402	0.9715	0.9974	0.9949	0.9051	0.9643	0.9549	0.865	0.9219	0.9556	0.9659	0.9902	1.0202	0.722	0.7241	0.726	0.855	0.9092	0.9201	0.855	0.5132	0.5171	0.0966	0.1074	0.0995
9.70007	0.9322	1.0078	1.0413	1.0146	1.1	0.6702	0.7028	0.6963	0.7039	0.9459	0.9813	0.9688	0.6714	0.6801	0.6904	0.9228	0.9744	0.9708	0.908	0.9389	0.947	0.9782	1.0029	0.9991	0.9109	0.9671	0.9574	0.8701	0.9225	0.9606	0.9682	0.9988	1.0241	0.726	0.7292	0.7285	0.8585	0.9131	0.9242	0.8585	0.514	0.52	0.0973	0.1048	0.0994
9.80007	0.9332	1.0141	1.0411	1.0164	1.1057	0.6761	0.7075	0.6987	0.7052	0.9515	0.9815	0.9745	0.6732	0.682	0.6917	0.9299	0.9767	0.9706	0.9134	0.9407	0.9489	0.9815	1.0071	1.0094	0.9153	0.9714	0.9644	0.8735	0.9294	0.9683	0.9727	1.0032	1.0346	0.7281	0.7323	0.7317	0.8642	0.9189	0.9287	0.8642	0.5169	0.5189	0.0995	0.1079	0.099
9.90007	0.9343	1.0186	1.0448	1.0207	1.1147	0.6764	0.7084	0.6999	0.7071	0.9553	0.9893	0.9763	0.6753	0.6831	0.6956	0.9346	0.9775	0.9743	0.9183	0.9458	0.9548	0.9887	1.0137	1.0132	0.918	0.976	0.9685	0.8766	0.9331	0.9662	0.9783	1.0085	1.0369	0.7303	0.7389	0.7318	0.8668	0.9233	0.9313	0.8668	0.5179	0.519	0.1016	0.1011	0.0997
10.0001	0.9416	1.0261	1.055	1.0232	1.1181	0.6789	0.7099	0.7026	0.7128	0.9567	0.9948	0.9823	0.6759	0.6835	0.6965	0.9413	0.9778	0.9816	0.9207	0.9509	0.9592	0.9922	1.0201	1.0204	0.9222	0.9782	0.9696	0.8808	0.9388	0.9729	0.9837	1.0125	1.0427	0.7378	0.7425	0.7404	0.8709	0.9277	0.9367	0.8709	0.518	0.5186	0.0966	0.1018	0.0988
10.1001	0.9447	1.0337	1.059	1.0289	1.1235	0.6796	0.7132	0.7053	0.7147	0.96	0.9965	0.988	0.6774	0.6853	0.6977	0.9455	0.9828	0.9864	0.9233	0.9533	0.9648	0.997	1.0279	1.0244	0.9271	0.9862	0.9717	0.8822	0.9452	0.9789	0.9891	1.0178	1.0518	0.7423	0.7482	0.7449	0.8748	0.936	0.9397	0.8748	0.5188	0.5183	0.0943	0.1042	0.0989
10.2001	0.9499	1.0363	1.0634	1.0375	1.1303	0.6804	0.7143	0.7074	0.7142	0.964	0.999	0.9917	0.6792	0.6889	0.698	0.9536	0.9852	0.9879	0.9275	0.9581	0.9674	1.002	1.0334	1.0284	0.9327	0.9843	0.9699	0.8875	0.9479	0.9828	0.9954	1.0238	1.0559	0.7467	0.7526	0.7489	0.8805	0.9383	0.9463	0.8805	0.5191	0.5189	0.0964	0.1056	0.0994
10.3001	0.9528	1.0378	1.0681	1.0436	1.1339	0.6783	0.7185	0.7058	0.7159	0.9657	0.9971	0.9925	0.6819	0.6882	0.6968	0.9568	0.988	0.9905	0.9329	0.959	0.9679	1.0069	1.036	1.0328	0.9379	0.9862	0.9689	0.8916	0.9481	0.986	1.0013	1.0278	1.0551	0.7502	0.7525	0.7515	0.8858	0.9357	0.9487	0.8858	0.5168	0.525	0.096	0.1053	0.0995
10.4001	0.9553	1.0419	1.0737	1.0467	1.1419	0.6826	0.7183	0.7134	0.7202	0.9697	1.0025	0.9934	0.6833	0.6888	0.7003	0.9576	0.9927	0.9953	0.9349	0.9664	0.9738	1.0119	1.0442	1.0385	0.9408	0.9839	0.9744	0.8951	0.9502	0.9901	1.0041	1.0366	1.0648	0.7533	0.7611	0.7543	0.8876	0.9425	0.9538	0.8876	0.5189	0.5202	0.0974	0.1022	0.0996
10.5001	0.9615	1.046	1.0716	1.0544	1.1468	0.6843	0.722	0.7158	0.7197	0.9746	1.0038	0.9905	0.6846	0.6882	0.6986	0.9566	0.9958	0.9955	0.9388	0.9661	0.9729	1.0184	1.0447	1.0455	0.9436	0.9879	0.9765	0.8982	0.9559	0.9941	1.006	1.0415	1.0725	0.7568	0.7616	0.7552	0.8916	0.9442	0.9572	0.8916	0.5186	0.5203	0.0964	0.1002	0.1002
10.6001	0.9669	1.0505	1.074	1.0598	1.1537	0.6885	0.7226	0.7157	0.7203	0.9774	1.0079	0.9984	0.6862	0.6916	0.7008	0.956	1.0001	0.9975	0.9406	0.9716	0.977	1.0252	1.0567	1.051	0.9442	0.9878	0.9809	0.9024	0.9598	0.995	1.0104	1.0474	1.0773	0.7625	0.7646	0.7642	0.8954	0.9514	0.9582	0.8954	0.5197	0.5207	0.0948	0.1005	0.099
10.7001	0.9686	1.053	1.0851	1.0625	1.1571	0.683	0.728	0.7225	0.7277	0.9762	1.0057	1.0004	0.6856	0.691	0.7033	0.9581	1.0032	1.0049	0.945	0.9736	0.9816	1.0266	1.0602	1.0529	0.9462	0.9928	0.9821	0.9038	0.9607	0.9966	1.0144	1.0507	1.0795	0.764	0.7734	0.7702	0.9	0.95	0.9631	0.9	0.5182	0.5209	0.0946	0.1035	0.0994
10.8001	0.973	1.063	1.0893	1.0689	1.1583	0.6864	0.7293	0.7214	0.7319	0.9811	1.0076	1.0032	0.686	0.6932	0.7051	0.9625	1.0089	1.0081	0.9519	0.9756	0.9871	1.0335	1.0682	1.0596	0.9484	0.9978	0.9886	0.9096	0.9699	0.9955	1.0245	1.0558	1.0864	0.7717	0.7802	0.7765	0.9048	0.9528	0.9646	0.9048	0.5214	0.5214	0.0977	0.1029	0.0991
10.9001	0.9785	1.0671	1.0926	1.0721	1.1595	0.6876	0.7341	0.7331	0.7374	0.981	1.0089	1.0023	0.6863	0.6963	0.7068	0.9662	1.011	1.0113	0.954	0.9762	0.9882	1.0355	1.0698	1.0635	0.9529	1.0027	0.9936	0.911	0.973	0.9951	1.0282	1.0588	1.0911	0.7752	0.7865	0.78	0.9099	0.9562	0.967	0.9099	0.5211	0.522	0.0991	0.1036	0.0988
11.0001	0.9827	1.0711	1.0949	1.0799	1.1614	0.687	0.7375	0.7318	0.7374	0.9846	1.0059	1.003	0.6867	0.6962	0.7061	0.9732	1.0128	1.0121	0.9598	0.9769	0.9878	1.0408	1.0741	1.0686	0.9528	1.0046	0.9936	0.9162	0.9728	0.9935	1.0341	1.0644	1.0994	0.7788	0.7906	0.7835	0.9141	0.9567	0.9701	0.9141	0.5195	0.5203	0.0947	0.1037	0.0991
11.1001	0.988	1.0691	1.0959	1.0836	1.1639	0.6887	0.7392	0.7394	0.7381	0.9889	1.0082	1.0058	0.6871	0.6918	0.7029	0.9727	1.0123	1.0133	0.9622	0.9777	0.9855	1.0475	1.078	1.0718	0.9543	1.0045	0.9979	0.918	0.9718	0.995	1.036	1.0712	1.1033	0.7827	0.7924	0.7888	0.9169	0.9607	0.9736	0.9169	0.5198	0.5219	0.0961	0.1058	0.0995
11.2001	0.9876	1.0745	1.0926	1.0861	1.1678	0.6921	0.7442	0.7417	0.739	0.9927	1.0096	1.0041	0.6902	0.6929	0.7032	0.975	1.0135	1.0136	0.966	0.9782	0.9863	1.0552	1.0793	1.077	0.956	1.0069	1.0017	0.9182	0.9759	0.9961	1.0392	1.078	1.1075	0.7888	0.7961	0.7902	0.9191	0.9653	0.9925	0.9191	0.5191	0.5216	0.095	0.1043	0.099
11.3001	0.9909	1.0789	1.0945	1.0903	1.1693	0.6911	0.7473	0.7453	0.7443	0.994	1.0102	1.0064	0.6912	0.6945	0.7064	0.9796	1.0158	1.0148	0.9716	0.9786	0.9883	1.0609	1.0858	1.0752	0.9579	1.0116	1.0016	0.9192	0.9773	0.9921	1.0411	1.0815	1.1077	0.796	0.8028	0.7943	0.9208	0.9671	0.9733	0.9208	0.5199	0.5234	0.097	0.1042	0.0989
11.4001	0.9989	1.0824	1.0977	1.0972	1.1708	0.6955	0.7471	0.7485	0.7504	0.9936	1.0141	1.0121	0.6905	0.6935	0.7066	0.9818	1.0175	1.0189	0.969	0.982	0.9894	1.0616	1.0917	1.0885	0.9626	1.0137	1.0063	0.9258	0.9773	0.9954	1.0469	1.0873	1.1201	0.7971	0.8084	0.8017	0.9251	0.9724	0.9753	0.9251	0.5204	0.5225	0.0956	0.1015	0.0995
11.5001	0.9991	1.0885	1.1037	1.0991	1.1705	0.6928	0.7564	0.753	0.7547	0.9954	1.0192	1.0172	0.6917	0.6961	0.7065	0.9883	1.023	1.0228	0.9725	0.983	0.9921	1.0683	1.0982	1.0918	0.9657	1.0188	1.0104	0.9282	0.9794	0.9957	1.0537	1.0905	1.1248	0.8062	0.8178	0.8122	0.9279	0.977	0.9742	0.9279	0.5208	0.5199	0.094	0.107	0.0986
11.6001	1.0058	1.0959	1.1049	1.1043	1.1701	0.6929	0.7627	0.7607	0.7615	0.9946	1.0181	1.0208	0.6905	0.6977	0.7076	0.9929	1.0244	1.024	0.9767	0.9833	0.995	1.0703	1.1051	1.0953	0.9731	1.0206	1.0141	0.9329	0.9824	0.9951	1.0615	1.0945	1.1301	0.8102	0.8246	0.8164	0.9368	0.9783	0.9747	0.9368	0.5241	0.5201	0.0955	0.1054	0.0989
11.7001	1.0053	1.0995	1.1063	1.104	1.1714	0.6931	0.7633	0.7641	0.7627	0.996	1.0194	1.0223	0.6898	0.6993	0.7079	0.9974	1.0295	1.0256	0.9819	0.9848	0.9964	1.0749	1.1075	1.0969	0.9754	1.0239	1.0152	0.9347	0.9848	0.9999	1.0684	1.0989	1.1335	0.8132	0.8316	0.824	0.9399	0.9785	0.9787	0.9399	0.5222	0.5212	0.0946	0.1029	0.0984
11.8001	1.0087	1.0996	1.1082	1.1036	1.1705	0.6911	0.7623	0.7651	0.7633	0.9952	1.0182	1.022	0.6911	0.6956	0.7066	1.0011	1.0269	1.026	0.9813	0.9835	0.9973	1.0799	1.111	1.1007	0.9756	1.0251	1.0129	0.9334	0.9831	0.9988	1.0687	1.1016	1.1375	0.8204	0.8307	0.8254	0.939	0.9745	0.9774	0.939	0.5191	0.5194	0.0962	0.1039	0.098
11.9001	1.0105	1.0988	1.1051	1.1079	1.1725	0.6942	0.7647	0.7697	0.7637	0.9987	1.0205	1.0214	0.6916	0.6977	0.709	1.0034	1.0291	1.0266	0.9835	0.9856	1.0003	1.0864	1.1152	1.1068	0.9796	1.0253	1.0178	0.935	0.9823	1.0009	1.0717	1.1093	1.1412	0.822	0.8332	0.8255	0.9428	0.9742	0.9814	0.9428	0.52	0.521	0.0977	0.102	0.0981
12.0001	1.0094	1.1005	1.1062	1.101	1.1729	0.6932	0.7689	0.7713	0.7703	1	1.0235	1.0207	0.6914	0.6963	0.7075	1.0038	1.0302	1.0282	0.9843	0.9894	1.001	1.0892	1.1176	1.1072	0.98	1.0272	1.018	0.931	0.9828	1.0026	1.0716	1.1149	1.1453	0.8263	0.8381	0.8296	0.943	0.9761	0.9828	0.943	0.52	0.5209	0.0939	0.1031	0.0984
12.1001	1.0159	1.1022	1.1071	1.1081	1.1735	0.6896	0.771	0.7759	0.7731	1.0018	1.0236	1.0231	0.6906	0.6964	0.7066	1.006	1.0314	1.0265	0.9841	0.9889	1.0027	1.0921	1.122	1.1121	0.9828	1.0279	1.0192	0.9335	0.9841	1.0037	1.0774	1.1187	1.1519	0.8283	0.8419	0.8334	0.948	0.9773	0.9837	0.948	0.5217	0.5194	0.0964	0.1025	0.0978
12.2001	1.0201	1.1082	1.1144	1.1131	1.1744	0.6911	0.7774	0.7804	0.7814	1.006	1.027	1.0304	0.6917	0.6996	0.7091	1.0135	1.0369	1.0326	0.9904	0.9892	1.006	1.0978	1.1282	1.111	0.9881	1.0332	1.0253	0.9389	0.9901	1.0019	1.0877	1.1212	1.1544	0.837	0.8537	0.8441	0.9529	0.9813	0.9839	0.9529	0.5243	0.5192	0.0969	0.1032	0.098
12.3001	1.0217	1.1127	1.1182	1.1174	1.1753	0.6948	0.7826	0.7926	0.7903	1.0057	1.028	1.034	0.6913	0.7017	0.7085	1.0106	1.0391	1.0362	0.9905	0.9915	1.0084	1.1002	1.1332	1.1149	0.9915	1.0356	1.0254	0.9417	0.9929	1.0059	1.0935	1.1235	1.161	0.8432	0.8572	0.8566	0.9581	0.9828	0.9866	0.9581	0.5244	0.5195	0.0982	0.1036	0.0981
12.4001	1.0241	1.1132	1.1192	1.1172	1.1761	0.6937	0.7893	0.7941	0.7909	1.006	1.0286	1.0368	0.6916	0.7019	0.7128	1.0162	1.0401	1.0374	0.9913	0.9907	1.014	1.103	1.1386	1.1133	0.9941	1.0383	1.0253	0.9429	0.9933	1.0047	1.0958	1.1245	1.1613	0.8481	0.8644	0.8628	0.9617	0.983	0.9882	0.9617	0.5228	0.5191	0.0941	0.1032	0.0991
12.5001	1.0263	1.1136	1.1208	1.1146	1.1795	0.696	0.7912	0.7951	0.7958	1.0137	1.0331	1.0364	0.692	0.7002	0.7063	1.0225	1.039	1.0373	0.9944	0.9961	1.0103	1.109	1.1378	1.1188	0.9946	1.0393	1.0282	0.9429	0.9953	1.006	1.0979	1.1307	1.169	0.8539	0.8682	0.8622	0.9621	0.9865	0.9889	0.9621	0.5225	0.5181	0.0957	0.1042	0.0983
12.6001	1.028	1.1128	1.1205	1.1202	1.1814	0.6942	0.7974	0.7995	0.7939	1.0142	1.0348	1.0328	0.6922	0.6979	0.7039	1.0213	1.0399	1.0369	0.9949	0.9984	1.0089	1.1151	1.1344	1.1193	0.9962	1.0385	1.0298	0.9457	0.9956	1.011	1.1005	1.1371	1.1717	0.8551	0.8702	0.8625	0.9655	0.9881	0.992	0.9655	0.5208	0.5176	0.1006	0.1064	0.0977
12.7001	1.0245	1.1121	1.1169	1.1187	1.1843	0.6929	0.7949	0.7983	0.7937	1.0164	1.0338	1.0331	0.6908	0.6966	0.7041	1.0213	1.0397	1.0364	0.9949	1.0004	1.011	1.1181	1.1351	1.1193	0.9948	1.0399	1.0293	0.9431	0.9957	1.013	1.1036	1.1417	1.174	0.8603	0.8738	0.8632	0.9641	0.9868	0.996	0.9641	0.5189	0.5188	0.0972	0.1065	0.0985
12.8001	1.0238	1.1167	1.1186	1.1182	1.1868	0.6932	0.7922	0.8037	0.7978	1.0155	1.0359	1.0377	0.6906	0.6957	0.7062	1.0232	1.0411	1.0381	0.9959	1.0031	1.0135	1.117	1.1356	1.1216	0.997	1.0405	1.0343	0.9445	0.9997	1.0154	1.1073	1.1447	1.1764	0.8648	0.8783	0.8738	0.9664	0.9891	0.9971	0.9664	0.5204	0.5164	0.0977	0.1073	0.0982
12.9001	1.0321	1.1205	1.1251	1.1223	1.1863	0.6907	0.7904	0.8083	0.8067	1.0163	1.0366	1.0424	0.6907	0.6982	0.706	1.0234	1.0418	1.042	0.999	1.0042	1.0159	1.1179	1.1379	1.1233	0.9997	1.0435	1.0344	0.9474	1.003	1.0187	1.1134	1.144	1.1786	0.8719	0.881	0.8821	0.9688	0.99	1.0009	0.9688	0.5178	0.5184	0.0954	0.104	0.0972
13.0001	1.0313	1.121	1.127	1.1211	1.1863	0.6928	0.7928	0.8161	0.8156	1.0174	1.0402	1.0469	0.6881	0.6956	0.7062	1.0311	1.0471	1.0444	0.9993	1.005	1.0211	1.1172	1.1435	1.125	1.0022	1.0474	1.0353	0.9491	1.0034	1.0193	1.117	1.1438	1.1801	0.8759	0.8938	0.8908	0.9709	0.9934	1.0015	0.9709	0.5193	0.5165	0.0975	0.103	0.0978
13.1001	1.0357	1.1262	1.1275	1.1248	1.1877	0.692	0.8159	0.8222	0.8215	1.0182	1.041	1.0464	0.6883	0.7006	0.7022	1.0342	1.0482	1.0451	1.0029	1.0085	1.0185	1.1187	1.1392	1.1246	1.0061	1.0488	1.0371	0.9526	1.0082	1.022	1.1233	1.1444	1.1782	0.881	0.8945	0.8929	0.9733	0.9933	1.0038	0.9733	0.5204	0.5166	0.0986	0.1031	0.0977
13.2001	1.0356	1.1247	1.1293	1.1213	1.1895	0.6936	0.8183	0.8292	0.8297	1.0182	1.0412	1.0518	0.6875	0.6989	0.7048	1.0303	1.0489	1.0475	1.0042	1.0108	1.0245	1.1184	1.145	1.129	1.0088	1.0461	1.0373	0.9526	1.008	1.0256	1.1269	1.1472	1.1836	0.8862	0.9046	0.9006	0.9758	0.9943	1.006	0.9758	0.5185	0.515	0.0966	0.1051	0.0977
13.3001	1.0362	1.1273	1.1301	1.125	1.191	0.6921	0.8206	0.832	0.8236	1.0184	1.0446	1.0529	0.6888	0.6961	0.7043	1.03	1.0479	1.048	1.0045	1.012	1.026	1.1202	1.1448	1.1296	1.0088	1.047	1.0382	0.9538	1.0095	1.0274	1.1305	1.147	1.1817	0.8866	0.9108	0.905	0.9765	0.9958	1.0096	0.9765	0.5187	0.5141	0.0965	0.1054	0.0977
13.4001	1.0388	1.1251	1.1253	1.1284	1.1931	0.6898	0.8246	0.8324	0.8221	1.0226	1.0439	1.0471	0.6876	0.6944	0.7025	1.0251	1.0469	1.0444	1.0084	1.014	1.0241	1.1245	1.1399	1.13	1.0081	1.0483	1.0373	0.9561	1.0097	1.0295	1.1297	1.1497	1.1815	0.8901	0.9059	0.9	0.9762	0.996	1.0107	0.9762	0.5168	0.5139	0.0978	0.1062	0.0981
13.5001	1.0392	1.1254	1.127	1.127	1.1946	0.6894	0.828	0.8341	0.8241	1.0209	1.0482	1.0492	0.6886	0.6948	0.7027	1.026	1.048	1.0463	1.0094	1.0157	1.0282	1.1259	1.1418	1.1303	1.0097	1.049	1.0376	0.9553	1.0096	1.0318	1.131	1.1505	1.1837	0.8948	0.9118	0.9048	0.9769	0.9976	1.0117	0.9769	0.5141	0.5149	0.0996	0.1021	0.0982
13.6001	1.0392	1.1273	1.1272	1.13	1.1978	0.6897	0.8316	0.8363	0.8245	1.0221	1.0476	1.0509	0.6882	0.6925	0.7007	1.0272	1.0498	1.0474	1.0111	1.0185	1.0311	1.1256	1.1428	1.1315	1.0096	1.0504	1.0399	0.9572	1.0117	1.035	1.137	1.1519	1.1837	0.8963	0.9129	0.9088	0.9807	0.9994	1.0151	0.9807	0.5141	0.5151	0.0951	0.105	0.0971
13.7001	1.0447	1.1302	1.1291	1.1334	1.1993	0.689	0.8367	0.8451	0.8368	1.0265	1.052	1.0529	0.6876	0.693	0.6996	1.0326	1.0519	1.0484	1.0142	1.0209	1.0324	1.1268	1.1436	1.1279	1.0114	1.0517	1.0432	0.9611	1.0147	1.0341	1.1426	1.1504	1.1795	0.9036	0.9179	0.9099	0.9831	1.0051	1.0149	0.9831	0.5122	0.5116	0.0973	0.1007	0.0978
13.8001	1.0475	1.1359	1.1353	1.1342	1.1976	0.6893	0.8418	0.8534	0.8461	1.0246	1.0529	1.0617	0.685	0.6954	0.7012	1.0336	1.0529	1.0508	1.0167	1.0231	1.0376	1.1231	1.1475	1.1342	1.0149	1.0556	1.044	0.9646	1.0218	1.0399	1.146	1.1498	1.1881	0.906	0.9263	0.9242	0.9846	1.0052	1.0197	0.9846	0.5147	0.5133	0.0956	0.1022	0.0976
13.9001	1.0422	1.1367	1.1364	1.1353	1.1995	0.6888	0.8452	0.8605	0.8507	1.0294	1.0555	1.0642	0.686	0.6946	0.7031	1.0366	1.0566	1.0548	1.0197	1.0259	1.0414	1.1262	1.1506	1.1354	1.0187	1.0581	1.0457	0.9665	1.0227	1.042	1.1492	1.1511	1.1877	0.9104	0.9327	0.9293	0.9883	1.0074	1.021	0.9883	0.5155	0.5115	0.0967	0.1072	0.0977
14.0001	1.0471	1.1379	1.1371	1.139	1.2007	0.689	0.8498	0.8642	0.8614	1.0293	1.0564	1.0647	0.6857	0.6946	0.7002	1.0391	1.0592	1.0545	1.0183	1.0282	1.0433	1.1272	1.1502	1.1375	1.0182	1.0607	1.0475	0.9684	1.0249	1.045	1.1549	1.1516	1.1913	0.9153	0.9334	0.9308	0.9906	1.0095	1.0237	0.9906	0.5138	0.5103	0.0982	0.104	0.0983
14.1001	1.0511	1.1321	1.1354	1.1377	1.2028	0.685	0.8468	0.8635	0.8496	1.0292	1.0579	1.0613	0.6854	0.6903	0.6982	1.0363	1.0559	1.0521	1.0184	1.0288	1.0422	1.1297	1.145	1.1361	1.0174	1.0579	1.0441	0.9684	1.0203	1.0476	1.152	1.1536	1.1891	0.9148	0.9297	0.928	0.9891	1.0215	1.0276	0.9891	0.5123	0.5116	0.0988	0.1023	0.0982
14.2001	1.0534	1.1356	1.1334	1.1435	1.2039	0.6877	0.8506	0.8664	0.8545	1.0313	1.06	1.0609	0.6854	0.6919	0.6973	1.0384	1.057	1.0526	1.0201	1.0337	1.0452	1.1318	1.146	1.1376	1.0202	1.0579	1.0486	0.9708	1.0251	1.05	1.1559	1.1553	1.19	0.9263	0.9323	0.9329	0.9939	1.0206	1.0303	0.9939	0.5117	0.5108	0.0942	0.1025	0.0974
14.3001	1.0542	1.1359	1.1338	1.1433	1.2044	0.6865	0.8551	0.87	0.858	1.0333	1.0618	1.0612	0.6851	0.6904	0.6951	1.0365	1.0574	1.0548	1.023	1.0347	1.0464	1.1298	1.1464	1.137	1.021	1.0586	1.0482	0.9716	1.026	1.0516	1.1557	1.1553	1.1918	0.9212	0.9348	0.9345	0.9933	1.0228	1.0338	0.9933	0.5103	0.5105	0.0955	0.1018	0.0979
14.4001	1.0578	1.139	1.1361	1.1511	1.2116	0.6859	0.8652	0.8701	0.866	1.0369	1.066	1.0648	0.6848	0.689	0.6956	1.0344	1.0623	1.0561	1.0297	1.0394	1.0502	1.1322	1.1487	1.1404	1.0217	1.0595	1.0504	0.9807	1.0277	1.0525	1.1566	1.1563	1.1901	0.9263	0.9385	0.9352	0.9963	1.0257	1.0348	0.9963	0.5109	0.5096	0.0968	0.1057	0.0974
14.5001	1.0571	1.1398	1.1371	1.1417	1.2072	0.6858	0.8658	0.8801	0.8673	1.0375	1.0656	1.0714	0.6819	0.69	0.6939	1.0407	1.0636	1.0547	1.0286	1.0394	1.0553	1.1312	1.1504	1.14	1.0227	1.0635	1.0525	0.9717	1.0318	1.0579	1.158	1.1561	1.1947	0.9316	0.9437	0.9444	0.996	1.0304	1.0392	0.996	0.5128	0.5098	0.0978	0.1059	0.0981
14.6001	1.0537	1.1423	1.1427	1.1464	1.2099	0.686	0.87	0.8878	0.8812	1.0381	1.0684	1.0723	0.6808	0.6896	0.6927	1.0422	1.0671	1.0611	1.0335	1.0419	1.0557	1.1316	1.1509	1.1416	1.0249	1.0646	1.052	0.9806	1.0361	1.0601	1.1619	1.1557	1.1961	0.937	0.9532	0.9479	1.0015	1.0303	1.0413	1.0015	0.5113	0.5082	0.095	0.1057	0.0971
14.7001	1.0577	1.1464	1.1445	1.1491	1.2105	0.6843	0.8741	0.8886	0.8848	1.0428	1.0697	1.075	0.6817	0.6904	0.6947	1.0438	1.0678	1.0619	1.035	1.0461	1.0591	1.1333	1.1514	1.1424	1.0277	1.0649	1.0563	0.9846	1.0409	1.0647	1.1637	1.1554	1.1999	0.9417	0.9518	0.9559	1.0032	1.0343	1.0438	1.0032	0.5112	0.5063	0.0972	0.1008	0.0977
14.8022	1.0696	1.1474	1.1472	1.1624	1.2142	0.6806	0.8795	0.8958	0.8898	1.0469	1.0716	1.0755	0.6836	0.6915	0.6942	1.0444	1.071	1.0627	1.0426	1.0466	1.0598	1.1364	1.1528	1.1419	1.0307	1.0685	1.056	0.9935	1.0423	1.0668	1.1615	1.1558	1.1977	0.9492	0.9545	0.9524	1.0079	1.0335	1.0473	1.0079	0.5114	0.5074	0.0951	0.1034	0.0983
14.9022	1.0513	1.1414	1.144	1.1452	1.2167	0.6828	0.8762	0.89	0.8821	1.0452	1.0704	1.0722	0.6809	0.6843	0.6912	1.0444	1.0666	1.0605	1.0405	1.0487	1.0606	1.1355	1.151	1.145	1.0269	1.0637	1.0558	0.984	1.0395	1.0694	1.1631	1.1601	1.1993	0.9418	0.9555	0.9469	1.0037	1.0358	1.0491	1.0037	0.5099	0.5058	0.0968	0.1023	0.0972
15.0022	1.0557	1.1438	1.1438	1.1497	1.2186	0.6827	0.8775	0.8935	0.883	1.0465	1.0738	1.0743	0.6809	0.6848	0.6911	1.0458	1.068	1.0601	1.0405	1.0509	1.0629	1.1383	1.1523	1.1454	1.0284	1.0656	1.0566	0.9881	1.0427	1.0724	1.1618	1.1597	1.2005	0.9435	0.9555	0.9496	1.0068	1.0382	1.0505	1.0068	0.5088	0.5052	0.0978	0.1049	0.0975
15.1022	1.0606	1.1438	1.1454	1.1519	1.2176	0.6808	0.8796	0.8973	0.8866	1.0479	1.0728	1.0746	0.6797	0.6823	0.6914	1.0459	1.0698	1.0622	1.0452	1.051	1.0658	1.1405	1.1516	1.1455	1.0307	1.0725	1.0557	0.988	1.0448	1.0734	1.1619	1.1602	1.1985	0.9449	0.9586	0.9488	1.0085	1.0367	1.0542	1.0085	0.5082	0.5056	0.0943	0.1058	0.0977
15.2022	1.063	1.1496	1.1503	1.1518	1.2198	0.6826	0.8863	0.8993	0.894	1.0494	1.0773	1.0827	0.6791	0.6858	0.6916	1.0484	1.0702	1.0665	1.0451	1.0561	1.0709	1.1396	1.1567	1.1472	1.0328	1.0675	1.0593	0.9918	1.0489	1.0741	1.165	1.1594	1.2027	0.9498	0.9591	0.9549	1.0125	1.0422	1.0577	1.0125	0.5074	0.5043	0.0959	0.1017	0.0969
15.3022	1.0632	1.1546	1.153	1.1551	1.2207	0.6802	0.8901	0.9102	0.9014	1.0487	1.0795	1.0835	0.678	0.6881	0.6893	1.0505	1.0734	1.0671	1.0455	1.0572	1.0715	1.1383	1.1557	1.1495	1.0357	1.071	1.0627	0.9946	1.054	1.0758	1.1666	1.1581	1.2043	0.9463	0.9589	0.9615	1.0155	1.0457	1.057	1.0155	0.5105	0.5019	0.0968	0.1054	0.097
15.4022	1.0666	1.1525	1.1546	1.1568	1.22	0.6785	0.8925	0.9131	0.9054	1.0511	1.0781	1.0848	0.6764	0.6832	0.6874	1.0503	1.0737	1.069	1.0517	1.0569	1.0717	1.1387	1.155	1.1468	1.0351	1.072	1.0615	0.9975	1.0519	1.0776	1.1682	1.1584	1.2015	0.9534	0.9538	0.967	1.0172	1.0455	1.0596	1.0172	0.5071	0.5009	0.0958	0.105	0.097
15.5022	1.0661	1.1541	1.1556	1.156	1.2195	0.6783	0.8923	0.9106	0.9007	1.0511	1.0817	1.0857	0.6754	0.6833	0.6881	1.0503	1.0743	1.0691	1.0508	1.0583	1.0772	1.1398	1.1589	1.1476	1.0349	1.0734	1.0627	0.9973	1.0556	1.0825	1.1708	1.1598	1.203	0.9501	0.9565	0.9644	1.0163	1.0489	1.0608	1.0163	0.5067	0.5015	0.0968	0.103	0.0968
15.6022	1.0724	1.1549	1.1564	1.1648	1.2277	0.6822	0.8945	0.9114	0.9002	1.0557	1.0844	1.0865	0.6756	0.6829	0.6891	1.0512	1.0712	1.0703	1.0535	1.0634	1.0774	1.1427	1.1582	1.1525	1.0361	1.0714	1.0649	1.0021	1.0568	1.0822	1.1677	1.1643	1.2101	0.9502	0.9523	0.9607	1.0179	1.0543	1.0659	1.0179	0.5088	0.5026	0.0971	0.1026	0.0969
15.7022	1.0707	1.1512	1.1538	1.1655	1.2267	0.6781	0.8977	0.9079	0.8943	1.0563	1.0814	1.0824	0.6765	0.6776	0.683	1.052	1.0728	1.0687	1.0538	1.0628	1.0776	1.1448	1.1569	1.1501	1.0361	1.0723	1.0634	1.0024	1.054	1.0844	1.167	1.1657	1.2069	0.9518	0.9564	0.9569	1.0188	1.0528	1.0667	1.0188	0.5056	0.5021	0.0971	0.102	0.0969
15.8022	1.0694	1.1521	1.1551	1.1649	1.2282	0.6778	0.9016	0.9153	0.8995	1.0609	1.0831	1.0825	0.6751	0.6793	0.6829	1.0544	1.0739	1.0699	1.06	1.0654	1.0796	1.1482	1.1577	1.1535	1.0359	1.0741	1.0634	1.0036	1.0556	1.0871	1.1711	1.1669	1.2108	0.9479	0.9505	0.951	1.0219	1.0543	1.0707	1.0219	0.5062	0.5009	0.0947	0.1027	0.0977
15.9022	1.0658	1.1544	1.1556	1.1632	1.229	0.6754	0.8977	0.9166	0.8962	1.0554	1.0836	1.0834	0.6731	0.6773	0.6822	1.0536	1.0768	1.0697	1.0598	1.0666	1.0811	1.1452	1.1571	1.1523	1.0363	1.0745	1.0651	1.0026	1.0573	1.0867	1.1676	1.1671	1.2073	0.9477	0.9511	0.9517	1.0215	1.0545	1.07	1.0215	0.5055	0.4982	0.0968	0.1041	0.0972
16.0022	1.0724	1.1592	1.1623	1.1662	1.2302	0.6792	0.9059	0.9256	0.9111	1.055	1.0898	1.0928	0.6717	0.6791	0.6867	1.0584	1.0808	1.0746	1.0617	1.0696	1.087	1.1445	1.164	1.1538	1.0402	1.0783	1.0674	1.0085	1.0642	1.0896	1.1727	1.1665	1.2092	0.9515	0.9583	0.9588	1.0287	1.0586	1.0736	1.0287	0.5067	0.499	0.0965	0.1031	0.0968
16.1022	1.0737	1.161	1.1632	1.1694	1.2286	0.6749	0.9067	0.9281	0.9111	1.0578	1.0936	1.0928	0.672	0.6787	0.6851	1.0595	1.0822	1.0759	1.0662	1.069	1.0874	1.1463	1.1645	1.1551	1.041	1.0795	1.0678	1.0108	1.0798	1.0931	1.1738	1.1652	1.2152	0.9467	0.9572	0.9644	1.0312	1.0593	1.075	1.0312	0.5058	0.4961	0.0955	0.1026	0.0973
16.2022	1.0734	1.1618	1.164	1.1693	1.2314	0.6747	0.9092	0.9276	0.9127	1.0597	1.0934	1.0938	0.6708	0.6794	0.68	1.0603	1.085	1.0767	1.0658	1.072	1.0886	1.1476	1.1665	1.1571	1.0424	1.0796	1.0694	1.0118	1.0821	1.0937	1.1749	1.1662	1.2147	0.95	0.957	0.9586	1.033	1.0632	1.0786	1.033	0.5053	0.4976	0.0964	0.104	0.0971
16.3022	1.0773	1.1647	1.1648	1.1693	1.2323	0.6717	0.9055	0.9272	0.9163	1.0601	1.0926	1.0935	0.67	0.6784	0.6784	1.0604	1.0826	1.0758	1.0669	1.0739	1.0889	1.1496	1.1657	1.1731	1.0429	1.0811	1.0699	1.0124	1.0853	1.0928	1.1756	1.1689	1.2173	0.949	0.955	0.9566	1.0354	1.063	1.0776	1.0354	0.5056	0.4959	0.0966	0.1031	0.0976
16.4022	1.0773	1.1607	1.1662	1.1714	1.2346	0.6721	0.9007	0.9238	0.912	1.0641	1.0902	1.0897	0.6714	0.6712	0.6791	1.0582	1.0816	1.0772	1.0705	1.0743	1.0889	1.1546	1.1637	1.1686	1.0436	1.0785	1.0698	1.0141	1.0795	1.0953	1.1734	1.1725	1.2143	0.9444	0.9529	0.954	1.0342	1.0627	1.0815	1.0342	0.5025	0.4972	0.0966	0.1017	0.0976
16.5022	1.0783	1.1628	1.1624	1.1732	1.2377	0.6721	0.902	0.9261	0.9092	1.0658	1.0944	1.0904	0.6695	0.6718	0.6782	1.0601	1.0857	1.0757	1.0694	1.0769	1.0914	1.1564	1.1657	1.1666	1.043	1.0806	1.0702	1.0139	1.0807	1.0971	1.1735	1.1754	1.2163	0.9505	0.9516	0.9541	1.0351	1.0679	1.0839	1.0351	0.5016	0.4969	0.0938	0.1007	0.0969
16.6022	1.079	1.1629	1.1634	1.1736	1.2367	0.6695	0.9076	0.9213	0.9062	1.0651	1.1006	1.0915	0.6684	0.6719	0.6765	1.0602	1.0846	1.0759	1.0722	1.0765	1.0928	1.1562	1.1667	1.1696	1.0435	1.08	1.0702	1.0143	1.0838	1.0977	1.1747	1.1757	1.2153	0.948	0.951	0.9503	1.0377	1.0662	1.0844	1.0377	0.501	0.4948	0.0959	0.1033	0.0972
16.7022	1.0764	1.1691	1.1692	1.1727	1.2383	0.6731	0.9122	0.9283	0.9108	1.0672	1.0966	1.0971	0.6704	0.6753	0.6778	1.0618	1.0905	1.0791	1.0772	1.0801	1.0944	1.1571	1.1688	1.1727	1.0455	1.0865	1.0736	1.0166	1.0922	1.1013	1.1769	1.1755	1.2227	0.9573	0.9564	0.9559	1.0405	1.069	1.0888	1.0405	0.5026	0.4935	0.0989	0.1036	0.0965
16.8022	1.0797	1.1694	1.1714	1.1763	1.2403	0.6705	0.9157	0.9306	0.9206	1.0652	1.1024	1.1002	0.6675	0.675	0.6796	1.0651	1.0915	1.0831	1.0757	1.0811	1.0992	1.1551	1.173	1.1715	1.0461	1.086	1.0748	1.022	1.0911	1.1009	1.1814	1.1747	1.2208	0.953	0.9589	0.9611	1.0442	1.0696	1.0884	1.0442	0.5013	0.4939	0.0955	0.1067	0.0976
16.9022	1.0817	1.1702	1.1736	1.181	1.2414	0.6668	0.9175	0.9274	0.9207	1.0673	1.1024	1.101	0.6659	0.6724	0.6771	1.0667	1.0878	1.0835	1.0794	1.0828	1.099	1.1551	1.1725	1.1728	1.0478	1.0872	1.0769	1.0245	1.0888	1.1026	1.1812	1.1777	1.2222	0.9551	0.9689	0.9632	1.0468	1.0726	1.0897	1.0468	0.5017	0.4926	0.0963	0.1036	0.0972
17.0022	1.084	1.1717	1.1741	1.1835	1.2425	0.6684	0.9144	1.0062	0.9164	1.0714	1.1002	1.1016	0.6659	0.6714	0.6759	1.0683	1.0889	1.0839	1.0798	1.0833	1.1008	1.1586	1.1739	1.1771	1.0469	1.0875	1.0772	1.0257	1.0934	1.1051	1.1836	1.1773	1.2261	0.9535	0.958	0.9619	1.0473	1.0736	1.0927	1.0473	0.5005	0.4938	0.0968	0.105	0.097
17.1022	1.0861	1.1712	1.1677	1.1848	1.2443	0.6703	0.9125	0.9209	0.9116	1.0762	1.1011	1.1	0.6676	0.6692	0.6753	1.0667	1.089	1.0806	1.0827	1.0827	1.1013	1.1627	1.1736	1.176	1.0495	1.0861	1.076	1.026	1.1067	1.1065	1.1823	1.1811	1.2266	0.9593	0.9545	0.9568	1.0498	1.0757	1.0927	1.0498	0.4972	0.4913	0.0976	0.1033	0.0972
17.2022	1.0842	1.1728	1.1699	1.1841	1.2503	0.6675	0.911	0.9223	0.9084	1.0749	1.1046	1.0983	0.6647	0.6701	0.6752	1.0664	1.0912	1.0828	1.0821	1.0884	1.1023	1.1619	1.1739	1.178	1.0483	1.0871	1.0791	1.0254	1.1103	1.1074	1.1816	1.1843	1.2332	0.9487	0.9526	0.9552	1.0493	1.0798	1.0949	1.0493	0.5006	0.4921	0.0966	0.1031	0.0978
17.3022	1.0863	1.174	1.1722	1.1839	1.2484	0.6691	0.9119	0.9191	0.908	1.0748	1.1052	1.0983	0.6637	0.6677	0.673	1.0663	1.0926	1.0844	1.0826	1.0876	1.1027	1.1619	1.1743	1.1795	1.0492	1.0872	1.0805	1.026	1.1131	1.1071	1.1813	1.1838	1.2325	0.9511	0.9568	0.9528	1.0488	1.0786	1.0944	1.0488	0.4981	0.4912	0.0978	0.104	0.0974
17.4022	1.0848	1.1745	1.1723	1.1836	1.249	0.6666	0.9116	0.9193	0.9114	1.0777	1.1049	1.1027	0.665	0.668	0.6718	1.0673	1.0952	1.0852	1.0861	1.0893	1.104	1.1659	1.1778	1.1804	1.0492	1.0884	1.0798	1.0269	1.1198	1.1077	1.183	1.1854	1.2321	0.9535	0.9512	0.9568	1.0508	1.077	1.096	1.0508	0.4984	0.491	0.0974	0.1032	0.0976
17.5022	1.088	1.1763	1.1771	1.1893	1.2461	0.6654	0.9157	0.9258	0.9223	1.0784	1.1044	1.1062	0.6634	0.6666	0.6737	1.0688	1.0978	1.0893	1.0889	1.0895	1.1078	1.164	1.1784	1.1804	1.0541	1.0919	1.0804	1.0316	1.1227	1.1085	1.1886	1.1845	1.2329	0.9538	0.953	0.9603	1.0585	1.0778	1.0963	1.0585	0.4972	0.4883	0.0992	0.103	0.0974
17.6022	1.0867	1.1782	1.1794	1.185	1.2515	0.6667	0.9159	0.9276	0.9115	1.0777	1.1078	1.1079	0.6631	0.6706	0.672	1.0702	1.1008	1.0897	1.0893	1.0917	1.1089	1.1634	1.1807	1.1841	1.0525	1.0938	1.0812	1.0293	1.1298	1.1135	1.1879	1.1843	1.2393	0.9534	0.9518	0.9633	1.0579	1.0798	1.1003	1.0579	0.4982	0.4894	0.096	0.1007	0.0977
17.7022	1.0876	1.1792	1.1777	1.1878	1.2508	0.6655	0.9153	0.9315	0.9307	1.0785	1.1075	1.1074	0.661	0.669	0.6734	1.0707	1.0978	1.0916	1.0922	1.0924	1.1094	1.1647	1.1803	1.1851	1.0547	1.0932	1.0823	1.0326	1.1291	1.1124	1.1894	1.1853	1.2378	0.9554	0.9585	0.9628	1.059	1.0806	1.0992	1.059	0.4959	0.4882	0.1	0.1025	0.0981
17.8022	1.0883	1.1805	1.1769	1.1857	1.2532	0.6619	0.9109	0.9272	0.9238	1.0793	1.1102	1.1025	0.6617	0.6719	0.67	1.071	1.0993	1.0904	1.0909	1.1078	1.1078	1.1656	1.1769	1.1858	1.0556	1.0959	1.0855	1.031	1.1321	1.1114	1.1878	1.185	1.2395	0.9537	0.9585	0.958	1.0594	1.0843	1.0982	1.0594	0.4958	0.4863	0.0939	0.103	0.0963
17.9022	1.0871	1.1774	1.1719	1.1836	1.257	0.6639	0.914	0.9234	0.9212	1.0842	1.11	1.1029	0.6627	0.6651	0.6707	1.07	1.0989	1.0897	1.0941	1.1059	1.1109	1.1706	1.1788	1.1849	1.0542	1.0945	1.0861	1.029	1.1282	1.1154	1.1896	1.1895	1.2414	0.9521	0.9518	0.9537	1.057	1.0855	1.1033	1.057	0.496	0.4889	0.0954	0.1054	0.0977
18.0022	1.0894	1.178	1.1721	1.1859	1.2633	0.664	0.9113	0.9157	0.9163	1.0852	1.1111	1.1039	0.6614	0.6617	0.6691	1.0712	1.1019	1.091	1.0939	1.1092	1.1112	1.171	1.1799	1.1884	1.0546	1.0938	1.0868	1.0471	1.1291	1.1177	1.1894	1.1921	1.2419	0.9485	0.9491	0.9537	1.0557	1.0869	1.1025	1.0557	0.4946	0.4869	0.0964	0.1036	0.0968
18.1022	1.0939	1.1802	1.1719	1.1924	1.2666	0.663	0.9137	0.9131	0.9316	1.0863	1.1144	1.1046	0.6615	0.6632	0.6699	1.0731	1.104	1.0926	1.0955	1.1127	1.1128	1.1738	1.1824	1.188	1.058	1.0942	1.088	1.054	1.1287	1.1178	1.1928	1.1945	1.2402	0.9542	0.9522	0.9582	1.0638	1.0871	1.102	1.0638	0.4932	0.4868	0.0966	0.1002	0.0966
18.2022	1.0985	1.1856	1.1693	1.194	1.2639	0.664	0.9144	0.928	1.0176	1.0877	1.1128	1.1104	0.6598	0.6665	0.6694	1.0738	1.1063	1.0936	1.0991	1.1115	1.1152	1.1734	1.1851	1.1921	1.0588	1.0978	1.0883	1.0482	1.133	1.1205	1.1906	1.1897	1.2434	0.9532	0.9508	0.9598	1.0612	1.087	1.1037	1.0612	0.4933	0.4847	0.097	0.1057	0.0968
18.3022	1.1001	1.1872	1.1745	1.1972	1.2652	0.663	0.9153	0.9349	0.9294	1.0885	1.1154	1.1137	0.6614	0.669	0.6712	1.0744	1.1092	1.0974	1.1018	1.1146	1.119	1.174	1.1869	1.1954	1.0613	1.0982	1.0886	1.0577	1.136	1.1196	1.1993	1.1925	1.2444	0.9583	0.9602	0.9634	1.0688	1.0887	1.1024	1.0688	0.4936	0.4836	0.0963	0.1034	0.0972
18.4022	1.1011	1.1845	1.1726	1.1996	1.2668	0.6606	0.9168	0.9263	0.932	1.088	1.1169	1.1152	0.6596	0.669	0.6723	1.0767	1.1098	1.0974	1.1016	1.1154	1.1204	1.174	1.1883	1.1939	1.0615	1.099	1.0887	1.0575	1.1373	1.1221	1.1953	1.1939	1.2437	0.9595	0.9566	0.961	1.0714	1.0905	1.105	1.0714	0.4929	0.4847	0.0983	0.1033	0.0969
18.5022	1.1003	1.1867	1.1732	1.1967	1.2678	0.6621	0.9149	0.9342	0.9049	1.0878	1.1172	1.1171	0.6583	0.6718	0.6712	1.0788	1.1086	1.0978	1.1016	1.1172	1.1211	1.1749	1.19	1.197	1.0618	1.1008	1.092	1.0578	1.1398	1.1564	1.1994	1.1951	1.2471	0.9518	0.9568	1.0053	1.0712	1.091	1.1045	1.0712	0.4942	0.4833	0.0981	0.1051	0.0969
18.6022	1.1003	1.1876	1.1679	1.2008	1.2707	0.66	0.919	0.9335	0.9212	1.0943	1.1163	1.1076	0.6626	0.6654	0.6668	1.0774	1.1088	1.0961	1.1086	1.121	1.1174	1.1801	1.1839	1.1961	1.0625	1.1007	1.0922	1.0584	1.1382	1.1272	1.2029	1.1975	1.2484	0.9552	0.951	0.9555	1.0692	1.0935	1.1045	1.0692	0.4935	0.4817	0.095	0.1009	0.0977
18.7022	1.0989	1.1857	1.1669	1.2014	1.2707	0.6598	0.918	0.9273	0.9201	1.0955	1.1192	1.1094	0.6591	0.6648	0.6675	1.0794	1.1106	1.0974	1.1085	1.1229	1.1182	1.1847	1.1874	1.1954	1.0627	1.1001	1.0934	1.0613	1.1357	1.122	1.1997	1.2027	1.2469	0.9568	0.9498	0.9573	1.0714	1.1126	1.1062	1.0714	0.4913	0.4845	0.0967	0.1073	0.0971
18.8022	1.1036	1.1869	1.166	1.2047	1.2733	0.6609	0.9223	0.9303	0.9182	1.0975	1.1196	1.1093	0.6601	0.6641	0.6688	1.0793	1.1118	1.0966	1.1142	1.1241	1.1198	1.1812	1.1876	1.1963	1.0638	1.1014	1.0941	1.0627	1.1384	1.1251	1.2021	1.2025	1.2526	0.9544	0.9522	0.9556	1.0732	1.1164	1.1086	1.0732	0.4928	0.4853	0.0968	0.1035	0.0968
18.9022	1.1	1.1877	1.1701	1.2033	1.2722	0.6585	0.9188	0.9298	0.9227	1.0977	1.1173	1.1149	0.6586	0.662	0.6677	1.0808	1.1145	1.0996	1.1165	1.1232	1.1215	1.1816	1.1916	1.198	1.0631	1.1037	1.0948	1.0621	1.1413	1.1231	1.2045	1.2003	1.2516	0.952	0.9552	0.9627	1.0743	1.1111	1.1058	1.0743	0.4921	0.4815	0.1002	0.1038	0.0972
19.0022	1.0965	1.1907	1.1697	1.2069	1.275	0.6624	0.9195	0.9325	0.9521	1.0979	1.1217	1.1193	0.6581	0.6658	0.6717	1.0808	1.1135	1.1017	1.1186	1.1263	1.1265	1.1796	1.1963	1.203	1.067	1.1089	1.0966	1.0579	1.1437	1.1246	1.2077	1.202	1.2566	0.954	0.9579	0.9622	1.0798	1.1163	1.1073	1.0798	0.4935	0.4815	0.0947	0.1002	0.0978
19.1022	1.1036	1.193	1.1686	1.2083	1.2756	0.66	0.9195	0.9359	0.9347	1.0992	1.1218	1.118	0.6578	0.6662	0.6713	1.0847	1.1163	1.1009	1.119	1.128	1.1256	1.1828	1.1955	1.2034	1.0696	1.1097	1.0981	1.0664	1.1459	1.1239	1.2092	1.2023	1.2548	0.9559	0.9586	0.974	1.0808	1.1169	1.107	1.0808	0.4932	0.48	0.0997	0.1009	0.0967
19.2022	1.0969	1.1914	1.1667	1.2072	1.2741	0.6585	0.9212	0.9355	0.9328	1.1	1.1218	1.1156	0.6585	0.6656	0.6696	1.0843	1.1147	1.1011	1.1194	1.1276	1.1248	1.1839	1.1977	1.2034	1.0698	1.1092	1.0994	1.0588	1.1454	1.1213	1.2101	1.2036	1.2564	0.9637	0.9542	0.9587	1.0824	1.1169	1.104	1.0824	0.4925	0.4788	0.0976	0.1043	0.0972
19.3022	1.1029	1.1904	1.1631	1.2114	1.2764	0.6578	0.916	0.978	0.9244	1.1015	1.1245	1.1133	0.6605	0.6636	0.6711	1.0846	1.1148	1.1013	1.1223	1.1313	1.1254	1.1877	1.1988	1.2032	1.0702	1.1064	1.1001	1.0663	1.1458	1.1246	1.2088	1.2077	1.258	0.955	0.9544	0.9557	1.0803	1.1201	1.1084	1.0803	0.4911	0.4815	0.0961	0.1012	0.0972
19.4022	1.0954	1.1886	1.1583	1.2081	1.2765	0.6602	0.9199	0.9315	0.9207	1.103	1.123	1.1105	0.6604	0.6608	0.6686	1.0858	1.1153	1.1005	1.1216	1.1307	1.1252	1.1875	1.1986	1.2035	1.0711	1.1073	1.0985	1.0588	1.1426	1.1268	1.2094	1.2084	1.2592	0.9546	0.9482	0.9553	1.0805	1.1172	1.1104	1.0805	0.4888	0.4811	0.0971	0.1014	0.0967
19.5022	1.0994	1.1903	1.1591	1.2113	1.2776	0.6615	0.9167	0.933	0.923	1.1073	1.1225	1.1141	0.6599	0.664	0.6695	1.0841	1.1179	1.1014	1.1264	1.1305	1.1274	1.19	1.202	1.2051	1.0706	1.1081	1.1	1.0598	1.1459	1.1264	1.2098	1.2103	1.2596	0.9565	0.9492	0.9588	1.0828	1.1176	1.1097	1.0828	0.4898	0.4809	0.0963	0.1017	0.0968
19.6022	1.097	1.192	1.1593	1.2122	1.2806	0.6612	0.9236	0.9407	0.9268	1.1042	1.1236	1.1153	0.6614	0.6658	0.6711	1.0865	1.1172	1.1021	1.126	1.1305	1.1299	1.1916	1.2048	1.2045	1.0735	1.11	1.0991	1.0667	1.145	1.1251	1.2117	1.2106	1.2573	0.954	0.9527	0.956	1.0833	1.1148	1.1099	1.0833	0.489	0.4816	0.0957	0.1045	0.0977
19.7022	1.0964	1.1994	1.1634	1.2108	1.2806	0.6621	0.9206	0.9437	0.9312	1.1053	1.1288	1.1186	0.6599	0.6699	0.6732	1.0877	1.1169	1.1053	1.1264	1.1333	1.1325	1.1862	1.2072	1.2061	1.0743	1.1118	1.1036	1.0721	1.1519	1.1244	1.2149	1.209	1.2609	0.9541	0.9522	0.96	1.0841	1.1209	1.1089	1.0841	0.4912	0.4796	0.098	0.1025	0.0968
19.8022	1.1004	1.201	1.1632	1.2135	1.2804	0.6614	0.9211	0.9425	0.9374	1.1079	1.1283	1.1232	0.6617	0.6699	0.6742	1.0899	1.1183	1.1066	1.1301	1.1334	1.1343	1.1898	1.2114	1.2055	1.0763	1.1153	1.1043	1.0726	1.1551	1.1225	1.2168	1.2093	1.26	0.9522	0.9583	0.9625	1.0884	1.1188	1.1076	1.0884	0.4915	0.4778	0.0967	0.1054	0.0976
19.9022	1.0994	1.2008	1.1626	1.2159	1.2815	0.6618	0.9242	0.9395	0.9337	1.1081	1.1317	1.1236	0.6596	0.6706	0.6739	1.0881	1.1191	1.1062	1.1318	1.1352	1.137	1.1909	1.2146	1.2092	1.0781	1.1155	1.1052	1.0761	1.1549	1.1235	1.2185	1.2102	1.2625	0.9494	0.9625	0.9627	1.0913	1.1213	1.1079	1.0913	0.4904	0.4776	0.0957	0.1003	0.0978
20.0022	1.0919	1.2	1.1626	1.2113	1.2792	0.6613	0.9219	0.9364	0.9342	1.1089	1.1321	1.1219	0.6622	0.6697	0.675	1.0905	1.1174	1.1062	1.1312	1.1357	1.135	1.1918	1.211	1.2095	1.0762	1.1189	1.1065	1.0753	1.1552	1.1269	1.2229	1.2125	1.2656	0.9566	0.9525	0.9831	1.0889	1.1217	1.1095	1.0889	0.4901	0.4778	0.0989	0.1043	0.0976
20.1022	1.0903	1.1976	1.1567	1.2164	1.2811	0.6614	0.926	0.924	0.9298	1.1109	1.1305	1.1191	0.6624	0.6702	0.6689	1.0894	1.1177	1.1037	1.1317	1.1388	1.1325	1.1943	1.2089	1.2065	1.0796	1.1139	1.1057	1.0784	1.153	1.1265	1.2207	1.2167	1.2628	0.9556	0.9531	0.9571	1.0875	1.1214	1.1097	1.0875	0.4896	0.4772	0.0963	0.1046	0.0974
20.2022	1.0897	1.1939	1.1578	1.212	1.2784	0.663	0.9241	0.9358	0.9346	1.1112	1.1312	1.1186	0.6633	0.6684	0.6736	1.0904	1.1182	1.1037	1.1318	1.1394	1.1364	1.196	1.2118	1.2071	1.0779	1.1152	1.1067	1.0786	1.1522	1.1287	1.2229	1.2173	1.2639	0.9541	0.9539	0.9609	1.089	1.1234	1.112	1.089	0.4883	0.4792	0.0959	0.1002	0.097
20.3022	1.0955	1.1951	1.1574	1.217	1.281	0.6636	0.9205	0.9351	0.928	1.1129	1.1276	1.1174	0.6642	0.6683	0.6726	1.0916	1.1184	1.1063	1.1326	1.14	1.1341	1.1963	1.214	1.2086	1.0812	1.1158	1.1066	1.0824	1.1526	1.1275	1.2278	1.2194	1.2658	0.9509	0.9515	0.9734	1.0898	1.1283	1.107	1.0898	0.4885	0.4773	0.0992	0.1035	0.0973
20.4022	1.087	1.1986	1.1626	1.2115	1.2835	0.664	0.9212	0.9522	0.9338	1.1141	1.1309	1.1196	0.6647	0.6715	0.6732	1.0926	1.1214	1.1091	1.1344	1.1425	1.1346	1.1977	1.2141	1.207	1.0795	1.1164	1.1085	1.0823	1.1584	1.1281	1.2282	1.2203	1.2652	0.9538	0.9575	0.961	1.0883	1.1316	1.1088	1.0883	0.4901	0.4782	0.0945	0.1016	0.0974
20.5022	1.09	1.1982	1.1603	1.2116	1.2811	0.6623	0.9217	0.9412	0.9346	1.1121	1.1321	1.1229	0.664	0.6724	0.6779	1.0942	1.1182	1.109	1.1351	1.1426	1.1405	1.1953	1.2205	1.2087	1.082	1.1172	1.1093	1.086	1.157	1.1274	1.2291	1.2177	1.2669	0.9519	0.9587	0.9601	1.0923	1.1333	1.1073	1.0923	0.4876	0.4765	0.0995	0.1066	0.097
20.6022	1.0857	1.1971	1.1605	1.21	1.2786	0.6645	0.9199	0.9494	0.939	1.1143	1.1354	1.1245	0.6647	0.675	0.6782	1.0954	1.131	1.1098	1.1381	1.142	1.1509	1.1975	1.2212	1.209	1.0828	1.1204	1.1103	1.0776	1.1579	1.1281	1.2316	1.2186	1.2649	0.9529	0.9559	0.9667	1.0938	1.1329	1.1082	1.0938	0.4888	0.4782	0.098	0.1043	0.0968
20.7022	1.0854	1.1967	1.1598	1.2111	1.2791	0.6647	0.9243	0.9394	0.9324	1.1142	1.1357	1.1247	0.6645	0.6764	0.6795	1.0964	1.1285	1.1096	1.1387	1.142	1.1456	1.1967	1.2227	1.2088	1.0841	1.1222	1.1095	1.0829	1.1589	1.1279	1.2319	1.2193	1.268	0.9509	0.9566	0.9755	1.0948	1.134	1.1077	1.0948	0.4881	0.4758	0.0945	0.1031	0.097
20.8022	1.0849	1.1979	1.1563	1.2087	1.2788	0.6649	0.9237	0.9424	0.9435	1.1176	1.132	1.1229	0.6669	0.6749	0.675	1.0969	1.1306	1.109	1.1419	1.1386	1.1433	1.1979	1.221	1.2062	1.0847	1.1237	1.1127	1.083	1.1586	1.1276	1.234	1.2182	1.2665	0.9508	0.9586	0.9623	1.0946	1.1324	1.1074	1.0946	0.4889	0.4764	0.0976	0.1032	0.0972
20.9022	1.088	1.1926	1.1565	1.2136	1.2821	0.6654	0.923	0.9418	0.9282	1.1216	1.1342	1.1182	0.6677	0.672	0.675	1.0962	1.1268	1.1101	1.1398	1.1438	1.1407	1.2045	1.2168	1.2085	1.0861	1.1208	1.1117	1.0858	1.1553	1.1306	1.2334	1.2245	1.2696	0.9569	0.9583	1.0012	1.0945	1.1362	1.1224	1.0945	0.4875	0.4755	0.0988	0.1039	0.0972
21.0022	1.0862	1.1919	1.1557	1.2107	1.2781	0.6667	0.9253	0.9541	0.9249	1.1208	1.1299	1.1185	0.6678	0.6727	0.6756	1.0982	1.1305	1.1106	1.1401	1.1408	1.1419	1.2033	1.2177	1.2077	1.0846	1.1234	1.1109	1.0784	1.1567	1.1297	1.235	1.2247	1.27	0.9528	0.9544	0.961	1.0934	1.1327	1.1077	1.0934	0.4877	0.4757	0.0972	0.1023	0.0977
21.1022	1.0918	1.1918	1.1565	1.2131	1.2819	0.667	0.921	0.9429	0.9349	1.1189	1.1366	1.1169	0.6689	0.6732	0.6752	1.0939	1.1289	1.1116	1.1388	1.1443	1.1403	1.2036	1.2177	1.2078	1.0842	1.1214	1.1133	1.0863	1.1567	1.1321	1.2361	1.2254	1.2706	0.9535	0.9529	0.9595	1.0971	1.1366	1.1093	1.0971	0.489	0.476	0.0962	0.1012	0.0974
21.2022	1.0889	1.1941	1.1562	1.2135	1.2797	0.6693	0.9209	0.9551	0.9353	1.1155	1.1351	1.1254	0.6688	0.6791	0.6787	1.0981	1.1299	1.1113	1.143	1.1429	1.1439	1.199	1.2223	1.2085	1.0866	1.1241	1.1139	1.0827	1.1601	1.1291	1.2369	1.2229	1.2695	0.9532	0.9593	0.9661	1.098	1.1332	1.109	1.098	0.4896	0.4766	0.0991	0.1019	0.0978
21.3022	1.0898	1.1963	1.1609	1.2193	1.2806	0.6707	0.9246	0.9448	0.9373	1.1178	1.1338	1.1254	0.6697	0.681	0.6823	1.1001	1.1274	1.1159	1.1466	1.1435	1.1446	1.2002	1.2228	1.2107	1.0898	1.1255	1.1144	1.0929	1.1639	1.1305	1.2393	1.2237	1.2723	0.9552	0.9577	0.9663	1.1014	1.1334	1.1083	1.1014	0.4908	0.4758	0.0977	0.1018	0.098
21.4022	1.0891	1.199	1.1618	1.2205	1.28	0.6698	0.9272	0.9529	0.9422	1.1182	1.1343	1.1275	0.6721	0.6821	0.6857	1.1015	1.1286	1.1155	1.1458	1.1451	1.1436	1.2001	1.2257	1.2107	1.0932	1.1258	1.1151	1.0952	1.1647	1.1282	1.2418	1.2234	1.2702	0.953	0.961	0.9667	1.1001	1.1339	1.1074	1.1001	0.491	0.4751	0.0959	0.104	0.0971
21.5022	1.0891	1.1978	1.1646	1.2197	1.2807	0.6725	0.9266	0.9462	0.942	1.1204	1.1377	1.127	0.6734	0.6822	0.6839	1.1036	1.1264	1.1166	1.1494	1.1443	1.145	1.2013	1.2265	1.2098	1.0924	1.1265	1.1163	1.092	1.1639	1.1293	1.2416	1.2242	1.2694	0.9495	0.9615	0.9669	1.1012	1.1348	1.1068	1.1012	0.4912	0.4763	0.0957	0.1031	0.0973
21.6022	1.0851	1.1947	1.1583	1.2175	1.2784	0.6714	0.9262	0.9444	0.9331	1.1211	1.1362	1.1214	0.674	0.6817	0.6826	1.1011	1.1249	1.1142	1.1473	1.1464	1.1454	1.2034	1.2242	1.2074	1.0941	1.1249	1.117	1.0933	1.1598	1.1291	1.2406	1.2275	1.2705	0.9567	0.9581	0.9626	1.0987	1.1347	1.1066	1.0987	0.4902	0.4766	0.0959	0.101	0.0978
21.7022	1.0811	1.1933	1.1583	1.2156	1.2801	0.6709	0.9197	0.9448	0.9411	1.123	1.1328	1.1198	0.6773	0.6819	0.6843	1.1013	1.126	1.1149	1.1478	1.1443	1.1435	1.2052	1.2213	1.2059	1.0948	1.1231	1.1154	1.0849	1.1589	1.1298	1.2407	1.2275	1.2678	0.9566	0.9554	0.9998	1.0985	1.1308	1.1082	1.0985	0.4894	0.4778	0.0944	0.1024	0.0973
21.8022	1.083	1.1919	1.1589	1.2159	1.2812	0.6719	0.9267	0.9408	0.9365	1.1255	1.1337	1.122	0.678	0.6843	0.6859	1.1026	1.122	1.1161	1.1495	1.1462	1.1449	1.2059	1.2239	1.2088	1.095	1.124	1.1183	1.0881	1.1579	1.133	1.2411	1.2294	1.2725	0.9551	0.9661	0.9573	1.1009	1.1327	1.1091	1.1009	0.49	0.4783	0.0976	0.1028	0.0972
21.9022	1.0823	1.1952	1.1634	1.2132	1.2813	0.6791	0.924	0.9504	0.9481	1.1229	1.1359	1.1282	0.6784	0.6874	0.6872	1.1041	1.1234	1.1199	1.1492	1.1456	1.1453	1.2025	1.2273	1.2106	1.0966	1.1273	1.1198	1.088	1.1624	1.1318	1.2455	1.2282	1.2734	0.9524	0.965	0.9676	1.1101	1.1325	1.1084	1.1101	0.493	0.4792	0.0965	0.1022	0.0974
22.0022	1.0819	1.1986	1.1636	1.2156	1.281	0.6731	0.9274	0.9641	0.9457	1.1253	1.1387	1.1278	0.6801	0.6911	0.6879	1.1058	1.125	1.1192	1.1523	1.146	1.1457	1.2039	1.2259	1.2094	1.0983	1.1281	1.1185	1.0974	1.1632	1.1319	1.2465	1.2255	1.2703	0.9572	0.9636	0.9705	1.1129	1.1335	1.1076	1.1129	0.4925	0.4773	0.0967	0.1043	0.097
22.1022	1.0814	1.1977	1.1637	1.2151	1.2775	0.6773	0.9278	0.9527	0.9493	1.1229	1.1377	1.1289	0.6803	0.6912	0.6927	1.105	1.1247	1.121	1.1514	1.1451	1.1487	1.2023	1.2285	1.2093	1.0988	1.1269	1.118	1.0958	1.164	1.1302	1.2477	1.226	1.2717	0.9581	0.966	0.9687	1.1148	1.134	1.1057	1.1148	0.4936	0.478	0.0981	0.1044	0.0972
22.2022	1.087	1.1985	1.1634	1.2206	1.2779	0.6774	0.9291	0.954	0.9418	1.1247	1.1411	1.1278	0.6824	0.6914	0.6909	1.1054	1.126	1.1207	1.1521	1.1463	1.1488	1.203	1.2293	1.2115	1.101	1.1301	1.1215	1.0953	1.1648	1.1307	1.2458	1.2285	1.2729	0.9578	0.9606	0.9689	1.1158	1.1358	1.1049	1.1158	0.4943	0.4783	0.0984	0.1019	0.0966
22.3022	1.086	1.1969	1.1599	1.2194	1.2807	0.6782	0.9287	0.9467	0.9362	1.1269	1.138	1.1231	0.6832	0.6913	0.6888	1.1065	1.1264	1.1176	1.1521	1.1496	1.1459	1.206	1.2243	1.208	1.1022	1.1298	1.1214	1.093	1.1605	1.1297	1.2475	1.2314	1.2699	0.9505	0.9668	0.9628	1.113	1.1346	1.1036	1.113	0.4923	0.4791	0.0985	0.1027	0.0969
22.4022	1.0835	1.1938	1.1602	1.2169	1.2785	0.6783	0.9268	0.9475	0.939	1.1475	1.1364	1.1199	0.6856	0.6931	0.6904	1.1066	1.1273	1.1192	1.1583	1.1464	1.1446	1.21	1.2233	1.2084	1.1021	1.1306	1.121	1.0904	1.1585	1.1313	1.248	1.2293	1.27	0.9553	0.9613	0.9633	1.1116	1.1308	1.1053	1.1116	0.4936	0.4799	0.0965	0.105	0.0974
22.5022	1.0872	1.193	1.1612	1.2171	1.2786	0.6779	0.9263	0.9406	0.9414	1.1304	1.1358	1.1198	0.6869	0.6943	0.6923	1.1065	1.1275	1.1196	1.155	1.1502	1.1457	1.2082	1.2245	1.2083	1.103	1.1274	1.1236	1.0935	1.1604	1.13	1.2473	1.2294	1.2677	0.9563	0.9483	0.9768	1.1124	1.1301	1.1043	1.1124	0.4945	0.48	0.0957	0.1029	0.0967
22.6022	1.0909	1.1959	1.1631	1.2256	1.2803	0.6823	0.9317	0.9522	0.9416	1.128	1.1382	1.1215	0.6888	0.6973	0.693	1.1083	1.1282	1.1217	1.1552	1.1517	1.146	1.2091	1.2256	1.2109	1.1067	1.1278	1.1242	1.1038	1.1616	1.1315	1.2501	1.2307	1.2709	0.9544	0.9621	1.0093	1.1166	1.1312	1.1042	1.1166	0.4974	0.4813	0.0961	0.1013	0.0969
22.7022	1.0855	1.1977	1.1656	1.217	1.2761	0.6829	0.9297	0.946	0.9496	1.1229	1.1385	1.1278	0.6891	0.6988	0.6973	1.107	1.1291	1.1243	1.1544	1.1489	1.1496	1.2019	1.2295	1.2112	1.1074	1.1309	1.1229	1.0979	1.1712	1.1318	1.2486	1.2289	1.2725	0.953	0.9625	0.9695	1.1134	1.1312	1.1037	1.1134	0.4975	0.4804	0.0961	0.1051	0.0973
22.8022	1.0889	1.2014	1.1663	1.2205	1.2778	0.6869	0.9332	0.9516	0.9529	1.1257	1.1372	1.1266	0.692	0.7027	0.7	1.11	1.1295	1.1249	1.1583	1.148	1.1472	1.2044	1.2256	1.2088	1.11	1.1353	1.1262	1.1013	1.1666	1.13	1.2535	1.2268	1.27	0.9546	0.9757	1.0016	1.116	1.1339	1.1026	1.116	0.4999	0.4824	0.0958	0.1033	0.0972
22.9022	1.1089	1.1982	1.1669	1.2215	1.2765	0.6894	0.9334	0.972	0.9495	1.1238	1.136	1.1264	0.6949	0.7049	0.7005	1.111	1.1306	1.1252	1.1574	1.1476	1.1478	1.2065	1.2272	1.2139	1.1121	1.134	1.1243	1.104	1.1717	1.1328	1.2523	1.2258	1.274	0.9521	0.964	0.9692	1.1189	1.1309	1.1018	1.1189	0.4997	0.4827	0.0987	0.1042	0.0973
23.0022	1.1265	1.199	1.1654	1.2203	1.2754	0.6902	0.9321	0.9443	0.9377	1.1248	1.1355	1.1279	0.697	0.7065	0.7012	1.1099	1.1315	1.1246	1.1567	1.147	1.1489	1.2052	1.227	1.2107	1.1149	1.1348	1.126	1.099	1.1719	1.1311	1.2527	1.2283	1.2689	0.9557	0.9653	0.9728	1.1168	1.1298	1.103	1.1168	0.502	0.483	0.0992	0.1024	0.0972
23.1022	1.1314	1.2063	1.1634	1.2209	1.2782	0.6944	0.9342	0.9524	0.9186	1.1288	1.1339	1.1208	0.7011	0.7068	0.7029	1.1104	1.1312	1.1244	1.1609	1.1511	1.1471	1.2085	1.2226	1.213	1.1162	1.1334	1.1272	1.1026	1.1662	1.1334	1.2531	1.2317	1.2709	0.9579	0.964	0.9715	1.1162	1.1298	1.1017	1.1162	0.5027	0.4849	0.098	0.102	0.0971
23.2022	1.1076	1.2083	1.1638	1.2183	1.2778	0.6969	0.934	0.9591	0.95	1.1269	1.1358	1.1221	0.7022	0.7101	0.7064	1.1091	1.1331	1.1253	1.1562	1.1508	1.147	1.207	1.2234	1.2086	1.1159	1.1368	1.1277	1.0992	1.1643	1.1328	1.2519	1.2459	1.2683	0.9564	0.9611	0.9706	1.1139	1.1305	1.1009	1.1139	0.5038	0.4851	0.0958	0.1043	0.0969
23.3022	1.0871	1.2045	1.1645	1.2158	1.2771	0.6993	0.9339	0.9516	0.9519	1.127	1.1329	1.1223	0.7056	0.7071	0.7066	1.1087	1.133	1.1254	1.1582	1.151	1.1462	1.2078	1.2223	1.2112	1.117	1.1356	1.1265	1.103	1.1627	1.1335	1.2544	1.2467	1.2715	0.9595	0.9626	0.9691	1.1157	1.1282	1.0995	1.1157	0.5027	0.4852	0.0986	0.1038	0.0975
23.4022	1.0799	1.204	1.1696	1.2172	1.2766	0.6989	0.9359	0.9501	0.9539	1.1284	1.1341	1.1245	0.7085	0.709	0.7113	1.1095	1.134	1.13	1.1549	1.1509	1.1474	1.2091	1.2255	1.2106	1.118	1.1388	1.1266	1.101	1.1612	1.1339	1.2536	1.2461	1.2722	0.9602	0.9677	0.9932	1.1155	1.1282	1.1001	1.1155	0.5053	0.4874	0.0964	0.1041	0.0974
23.5023	1.0808	1.2099	1.1696	1.2208	1.2755	0.7062	0.936	0.9716	0.9218	1.1254	1.1361	1.13	0.7108	0.7185	0.7186	1.1129	1.133	1.1306	1.1573	1.1494	1.1519	1.2057	1.2279	1.2123	1.1197	1.1383	1.1284	1.1018	1.1674	1.1368	1.2565	1.2441	1.274	0.9588	0.9681	0.9755	1.1212	1.1294	1.1007	1.1212	0.5081	0.4895	0.0956	0.103	0.0969
23.6023	1.0818	1.21	1.1694	1.2189	1.275	0.7073	0.9357	0.958	0.9592	1.1272	1.1361	1.1282	0.7132	0.7215	0.718	1.1139	1.1364	1.13	1.1569	1.1514	1.1506	1.2034	1.2277	1.2105	1.1212	1.1399	1.1296	1.1039	1.1682	1.1348	1.2558	1.244	1.2725	0.9554	0.9658	0.9741	1.1221	1.1295	1.1009	1.1221	0.5104	0.4909	0.0951	0.1035	0.0964
23.7022	1.0827	1.2093	1.1694	1.2205	1.2762	0.7103	0.9389	0.9596	0.959	1.1229	1.1369	1.128	0.7174	0.7272	0.7209	1.114	1.1425	1.1321	1.1601	1.1516	1.1493	1.2043	1.2277	1.2132	1.1229	1.1412	1.1313	1.1012	1.1662	1.1363	1.2585	1.2438	1.2731	0.9596	0.9704	0.9768	1.1223	1.1295	1.0997	1.1223	0.5112	0.4927	0.0971	0.1037	0.0969
23.8023	1.083	1.2078	1.1663	1.219	1.2779	0.7133	0.9363	0.9603	0.9669	1.1257	1.1372	1.1216	0.7196	0.728	0.7219	1.1126	1.1406	1.1289	1.1569	1.1526	1.1482	1.2044	1.2228	1.2102	1.1202	1.1404	1.1323	1.1024	1.1675	1.1345	1.2582	1.2442	1.2701	0.9617	0.9699	0.9712	1.1182	1.1318	1.0952	1.1182	0.514	0.4921	0.0959	0.1033	0.0969
23.9022	1.0829	1.2029	1.1657	1.2159	1.2772	0.7163	0.9365	0.9547	0.9525	1.1286	1.1336	1.1211	0.7234	0.7249	0.721	1.113	1.1375	1.1296	1.1564	1.1519	1.1467	1.2073	1.222	1.2117	1.1217	1.1401	1.1302	1.1004	1.1613	1.1359	1.2548	1.2468	1.272	0.9642	0.9602	0.9694	1.1158	1.1287	1.0957	1.1158	0.5127	0.4943	0.0994	0.1025	0.0972
24.0023	1.0809	1.2053	1.1676	1.2166	1.2764	0.7185	0.9375	0.9636	0.9521	1.1275	1.1335	1.1225	0.7281	0.73	0.7265	1.1137	1.1368	1.1302	1.1575	1.1511	1.1482	1.2086	1.223	1.2136	1.1216	1.1405	1.1335	1.1026	1.1616	1.1345	1.2562	1.2468	1.2731	0.9561	0.9621	0.9687	1.1143	1.1275	1.0965	1.1143	0.5158	0.4957	0.0975	0.1026	0.0963

## Sheet: OD600_2
	ctrl			Wt -lux			Wt – lux gfp			H1 – lux -gfp			H2* – lux -gfp			H1+2 – lux -gfp
time [h]	ctrl + tet / IPTG / ara	ctrl + tet / IPTG / ara	ctrl + tet / IPTG / ara	Cas13a-crRNA + tet / ara	Cas13a-crRNA + tet / ara	Cas13a-crRNA + tet / ara	Cas13a-crRNA + tet / IPTG / ara	Cas13a-crRNA + tet / IPTG / ara	Cas13a-crRNA + tet / IPTG / ara	dHEPN1-crRNA + tet /IPTG / ara	dHEPN1-crRNA + tet /IPTG / ara	dHEPN1-crRNA + tet /IPTG / ara	dHEPN2-cRNA + tet/ IPTG/ ara	dHEPN2-cRNA + tet/ IPTG/ ara	dHEPN2-cRNA + tet/ IPTG/ ara	dHEPN1/2-crRNA + tet /IPTG/ara	dHEPN1/2-crRNA + tet /IPTG/ara	dHEPN1/2-crRNA + tet /IPTG/ara	blank	blank	blank
0	0.1838	0.2013	0.1987	0.229	0.2165	0.2286	0.222	0.2211	0.2402	0.1879	0.1928	0.1898	0.1908	0.1924	0.1975	0.1782	0.1983	0.1883	0.1192	0.1172	0.1229
0.1	0.1846	0.2309	0.2047	0.2357	0.2532	0.2452	0.2371	0.2319	0.2597	0.1982	0.2055	0.1958	0.228	0.2219	0.2032	0.186	0.2065	0.1984	0.113	0.1155	0.1161
0.200001	0.189	0.2561	0.2089	0.2541	0.319	0.257	0.2856	0.2387	0.2675	0.2126	0.2058	0.1998	0.2364	0.2148	0.2151	0.1838	0.2249	0.2029	0.1131	0.1159	0.1175
0.300001	0.1928	0.2681	0.215	0.2742	0.2809	0.2668	0.3025	0.2484	0.2813	0.1989	0.2119	0.2062	0.2417	0.2169	0.2211	0.1957	0.2063	0.2085	0.1131	0.1149	0.1167
0.400002	0.1985	0.2773	0.2209	0.2732	0.3325	0.2825	0.2908	0.2619	0.2861	0.2037	0.2219	0.2104	0.2476	0.2238	0.2223	0.1938	0.2327	0.2133	0.1122	0.1142	0.1154
0.500003	0.2051	0.2819	0.2275	0.2809	0.3357	0.294	0.2627	0.2621	0.2696	0.2094	0.2247	0.2161	0.2531	0.2272	0.2293	0.2018	0.2398	0.2184	0.1117	0.1132	0.1168
0.600003	0.2081	0.28	0.2354	0.287	0.2823	0.2908	0.2709	0.3196	0.3011	0.272	0.229	0.2202	0.2574	0.2193	0.233	0.215	0.2338	0.2225	0.1112	0.1116	0.1144
0.700003	0.2154	0.2823	0.2428	0.2804	0.3332	0.2886	0.2787	0.2771	0.3137	0.2224	0.2345	0.2259	0.2226	0.2242	0.2351	0.2058	0.2351	0.2282	0.1107	0.1123	0.1159
0.800004	0.2222	0.2977	0.2515	0.2908	0.2867	0.301	0.2882	0.2882	0.3206	0.2527	0.2363	0.2298	0.2285	0.2302	0.2371	0.2093	0.2771	0.2337	0.1104	0.1125	0.1156
0.900005	0.2291	0.2824	0.2578	0.301	0.2955	0.3116	0.2987	0.3015	0.3297	0.2305	0.2448	0.2379	0.2332	0.2371	0.2441	0.271	0.2784	0.2397	0.1092	0.1114	0.1142
1.00001	0.2368	0.2965	0.2671	0.3125	0.3093	0.3256	0.3085	0.3109	0.3456	0.249	0.2347	0.2464	0.2402	0.2443	0.2507	0.2191	0.2846	0.2452	0.1093	0.1086	0.115
1.1	0.2429	0.3025	0.2763	0.3207	0.3125	0.3342	0.319	0.3202	0.3511	0.241	0.2424	0.2517	0.2525	0.2513	0.2584	0.2701	0.2723	0.251	0.1088	0.109	0.1132
1.20001	0.2518	0.3095	0.2851	0.3312	0.3315	0.3456	0.3269	0.3622	0.371	0.2484	0.2489	0.2571	0.267	0.2583	0.2678	0.2281	0.325	0.2574	0.108	0.1106	0.1106
1.30001	0.2623	0.3186	0.2955	0.3391	0.3366	0.354	0.3372	0.3407	0.3694	0.2809	0.2716	0.2631	0.2939	0.2658	0.2739	0.3013	0.2805	0.2637	0.1079	0.1081	0.111
1.40001	0.2695	0.3282	0.3085	0.3509	0.3696	0.3629	0.3449	0.3469	0.3845	0.2598	0.262	0.2708	0.3277	0.2733	0.2822	0.2396	0.2706	0.2703	0.1078	0.109	0.1107
1.50001	0.2755	0.3369	0.3192	0.3657	0.4303	0.365	0.3529	0.4171	0.3704	0.2687	0.2849	0.2793	0.32	0.2816	0.2907	0.3123	0.2788	0.2933	0.1076	0.1084	0.1122
1.60001	0.2875	0.3474	0.3309	0.3627	0.357	0.3663	0.3617	0.3607	0.3663	0.2823	0.2948	0.2893	0.3445	0.2907	0.2996	0.2518	0.2892	0.2835	0.1075	0.1092	0.1122
1.70001	0.2979	0.3596	0.3423	0.366	0.3641	0.3705	0.3625	0.409	0.3948	0.2842	0.2867	0.3008	0.3352	0.3019	0.3111	0.2908	0.3291	0.3003	0.1066	0.1067	0.1114
1.80001	0.3079	0.3739	0.3532	0.3666	0.4166	0.375	0.4302	0.3667	0.3978	0.2959	0.2989	0.31	0.3516	0.3107	0.3213	0.2661	0.3115	0.3014	0.106	0.1097	0.112
1.90001	0.3229	0.3839	0.3671	0.3712	0.369	0.3784	0.3711	0.3733	0.3923	0.3291	0.3094	0.3207	0.352	0.3216	0.334	0.3365	0.3359	0.3138	0.1062	0.1076	0.1128
2.00002	0.3292	0.4017	0.3825	0.3751	0.4438	0.3839	0.3707	0.3752	0.3807	0.3119	0.3195	0.3359	0.3675	0.3332	0.3425	0.2838	0.3278	0.3203	0.1061	0.1064	0.112
2.10002	0.3638	0.4214	0.3965	0.3794	0.4334	0.387	0.3765	0.3766	0.4086	0.3528	0.3287	0.3386	0.3636	0.3417	0.3543	0.2898	0.3393	0.3467	0.1051	0.1041	0.1121
2.20002	0.3569	0.415	0.4116	0.3874	0.3818	0.3944	0.3818	0.3825	0.4195	0.3293	0.3385	0.35	0.397	0.3533	0.3642	0.3386	0.3661	0.3344	0.105	0.1055	0.1119
2.30002	0.3715	0.4158	0.4132	0.3908	0.4087	0.3992	0.3882	0.4499	0.4183	0.3421	0.3531	0.3611	0.3886	0.3644	0.3806	0.3111	0.3614	0.3418	0.1055	0.1052	0.1102
2.40002	0.4075	0.4192	0.4146	0.4018	0.4008	0.4077	0.3939	0.4006	0.4029	0.3861	0.3642	0.373	0.3835	0.3786	0.4147	0.3174	0.3757	0.3589	0.1041	0.1074	0.1104
2.50002	0.4344	0.4285	0.4205	0.4061	0.3992	0.4148	0.3969	0.4031	0.4102	0.3634	0.3764	0.3865	0.3831	0.3925	0.4292	0.3373	0.39	0.378	0.1045	0.1057	0.1121
2.60002	0.4383	0.4394	0.4283	0.4143	0.404	0.4214	0.402	0.4075	0.4164	0.3821	0.3883	0.3988	0.3896	0.4055	0.4387	0.3471	0.4042	0.3712	0.1046	0.1074	0.1114
2.70002	0.4487	0.4523	0.439	0.4208	0.4364	0.4286	0.4118	0.4134	0.4233	0.3941	0.4022	0.4121	0.3933	0.4186	0.464	0.3616	0.4173	0.3836	0.1042	0.1062	0.1118
2.80002	0.4548	0.4601	0.4553	0.4294	0.4533	0.4356	0.4096	0.4257	0.4278	0.4025	0.4141	0.422	0.3923	0.4234	0.4495	0.4249	0.4317	0.4093	0.1042	0.1069	0.1105
2.90002	0.4286	0.4797	0.4702	0.4354	0.4412	0.4438	0.4163	0.4221	0.4338	0.4089	0.4189	0.4353	0.3929	0.4233	0.4454	0.3793	0.448	0.4023	0.1034	0.1049	0.1101
3.00002	0.4315	0.4946	0.4844	0.4471	0.4309	0.451	0.4239	0.4648	0.4421	0.4077	0.4199	0.439	0.4004	0.4244	0.4417	0.381	0.4534	0.4146	0.1037	0.1038	0.1101
3.10002	0.443	0.5081	0.4999	0.4548	0.4447	0.4587	0.4288	0.4422	0.4465	0.4093	0.4189	0.4406	0.4068	0.4261	0.444	0.4072	0.4538	0.4257	0.1035	0.1078	0.109
3.20002	0.4521	0.5256	0.5148	0.4655	0.4519	0.4699	0.4399	0.4765	0.4847	0.4177	0.4219	0.4438	0.4343	0.4295	0.4447	0.3859	0.4545	0.4572	0.1032	0.1046	0.1084
3.30002	0.4714	0.5441	0.53	0.474	0.4618	0.4775	0.4449	0.4629	0.4653	0.4162	0.4243	0.4452	0.4456	0.4324	0.4495	0.402	0.4674	0.4618	0.1036	0.1058	0.1088
3.40002	0.4895	0.5628	0.5491	0.4841	0.4743	0.4884	0.4513	0.4655	0.4745	0.4305	0.4293	0.447	0.4631	0.4372	0.4518	0.433	0.4716	0.4599	0.1031	0.1048	0.1101
3.50003	0.5015	0.5825	0.567	0.4945	0.4825	0.4971	0.457	0.5106	0.4844	0.4636	0.4534	0.4511	0.4834	0.4425	0.4584	0.4104	0.492	0.4803	0.103	0.1085	0.1091
3.60003	0.5054	0.591	0.5896	0.5025	0.4895	0.5098	0.4638	0.5033	0.5107	0.4453	0.4771	0.4565	0.4974	0.4493	0.4635	0.4684	0.4701	0.4566	0.1036	0.105	0.1105
3.70003	0.5092	0.5929	0.5977	0.5137	0.4968	0.5236	0.4685	0.5164	0.4939	0.4635	0.4732	0.463	0.5141	0.4582	0.4736	0.4771	0.4852	0.4592	0.103	0.106	0.1094
3.80003	0.515	0.5931	0.5998	0.5241	0.5264	0.5303	0.4752	0.5288	0.5021	0.449	0.487	0.4772	0.5381	0.4718	0.4877	0.4699	0.5405	0.4815	0.103	0.1047	0.109
3.90003	0.5213	0.5961	0.5992	0.5332	0.5237	0.5325	0.4821	0.5059	0.508	0.4699	0.4965	0.4881	0.5393	0.4845	0.5028	0.5152	0.5131	0.4722	0.1027	0.1039	0.1108
4.00003	0.5264	0.6033	0.5983	0.5442	0.5801	0.5422	0.4913	0.5019	0.518	0.4869	0.4993	0.5055	0.5279	0.5032	0.5207	0.5168	0.5305	0.4998	0.1031	0.1037	0.1097
4.10003	0.5398	0.6159	0.606	0.5552	0.5366	0.5541	0.5014	0.5128	0.5268	0.5252	0.5243	0.5155	0.5205	0.5194	0.5331	0.4877	0.5452	0.5104	0.1026	0.1028	0.1077
4.20003	0.5561	0.6306	0.6165	0.5649	0.5468	0.5597	0.5062	0.5511	0.5317	0.5101	0.524	0.5303	0.5334	0.5328	0.5443	0.5182	0.5589	0.5026	0.1028	0.1042	0.1087
4.30003	0.5719	0.6491	0.6322	0.5732	0.5559	0.5704	0.5132	0.5608	0.5406	0.5425	0.5419	0.5585	0.5469	0.5483	0.5698	0.5151	0.6029	0.5175	0.103	0.1061	0.1086
4.40003	0.5872	0.6666	0.654	0.581	0.5691	0.5835	0.5176	0.5503	0.5473	0.5656	0.5566	0.564	0.5582	0.5599	0.5768	0.5294	0.6167	0.5346	0.1023	0.1052	0.11
4.50003	0.6002	0.6828	0.669	0.5899	0.5632	0.5898	0.5235	0.5818	0.553	0.553	0.5677	0.5797	0.6306	0.5764	0.5938	0.56	0.6177	0.5441	0.1026	0.1046	0.1094
4.60004	0.6069	0.6921	0.6865	0.5996	0.5945	0.5986	0.5301	0.5884	0.564	0.5606	0.5756	0.5822	0.63	0.591	0.6077	0.611	0.6599	0.5587	0.1026	0.1036	0.109
4.70004	0.6198	0.702	0.6954	0.6075	0.5767	0.6046	0.5379	0.5598	0.569	0.6084	0.5949	0.5981	0.6455	0.6082	0.6203	0.5748	0.6539	0.5862	0.1027	0.1033	0.1087
4.80004	0.6297	0.7104	0.7048	0.6148	0.5914	0.6108	0.5471	0.6049	0.5778	0.6171	0.6095	0.618	0.6484	0.6269	0.6437	0.5936	0.6986	0.5886	0.1024	0.1045	0.1084
4.90004	0.6424	0.7218	0.7116	0.6298	0.6301	0.6174	0.5539	0.6047	0.5873	0.6331	0.6257	0.6412	0.6515	0.6449	0.6621	0.6266	0.6723	0.6113	0.1018	0.1051	0.1089
5.00004	0.6539	0.7344	0.7234	0.6256	0.665	0.6231	0.5618	0.5977	0.595	0.6441	0.6492	0.6486	0.6657	0.6624	0.6787	0.6381	0.7027	0.6222	0.1012	0.1041	0.1085
5.10004	0.6642	0.7422	0.7333	0.621	0.6347	0.6303	0.5678	0.5825	0.6008	0.6424	0.6564	0.6687	0.7017	0.6809	0.6958	0.642	0.7182	0.6513	0.1015	0.1039	0.1097
5.20004	0.6773	0.7412	0.7468	0.6279	0.6323	0.6337	0.5727	0.6329	0.6273	0.6808	0.6822	0.6952	0.677	0.6988	0.7198	0.6633	0.7284	0.6519	0.1007	0.1051	0.1103
5.30004	0.6806	0.7446	0.7558	0.6391	0.6262	0.6404	0.5817	0.6334	0.616	0.6863	0.7022	0.7084	0.719	0.7079	0.731	0.6779	0.7729	0.6684	0.1012	0.1056	0.1094
5.40004	0.6903	0.7507	0.7579	0.6417	0.6295	0.6417	0.5889	0.6059	0.6191	0.7081	0.7088	0.7191	0.7319	0.7174	0.738	0.687	0.8003	0.6896	0.1014	0.1039	0.1092
5.50004	0.689	0.7591	0.7592	0.6486	0.6369	0.6447	0.6015	0.611	0.6285	0.7164	0.7215	0.729	0.7374	0.7266	0.7458	0.6956	0.7695	0.7024	0.1008	0.1046	0.1084
5.60004	0.6956	0.7624	0.7643	0.6571	0.6976	0.6478	0.6122	0.6194	0.6366	0.7246	0.7291	0.738	0.7705	0.7405	0.7568	0.7077	0.7864	0.7105	0.1008	0.1031	0.1083
5.70004	0.6981	0.7649	0.7681	0.658	0.647	0.6491	0.6289	0.6271	0.6437	0.7292	0.7357	0.7484	0.7738	0.7507	0.7648	0.7113	0.8248	0.7193	0.1015	0.1044	0.1073
5.80004	0.7049	0.7686	0.7719	0.6602	0.6504	0.6524	0.6388	0.6909	0.6514	0.7576	0.7494	0.7597	0.7671	0.7594	0.7729	0.7429	0.7928	0.7274	0.101	0.1053	0.11
5.90005	0.7067	0.7741	0.7763	0.6642	0.6543	0.6547	0.6466	0.6768	0.6528	0.7693	0.7647	0.7693	0.7689	0.7661	0.8001	0.7283	0.8007	0.7367	0.1015	0.102	0.1082
6.00005	0.71	0.7852	0.7851	0.6651	0.6751	0.659	0.6524	0.6553	0.6532	0.7688	0.7732	0.777	0.7907	0.7764	0.798	0.739	0.8146	0.7439	0.1014	0.1045	0.1092
6.10005	0.7187	0.7898	0.7905	0.677	0.6609	0.6618	0.6588	0.6662	0.6577	0.7574	0.7875	0.7956	0.7833	0.7756	0.8071	0.7538	0.8309	0.7522	0.1011	0.1027	0.109
6.20005	0.729	0.7932	0.7952	0.6829	0.6624	0.6639	0.6549	0.6546	0.6603	0.764	0.7946	0.8078	0.7694	0.777	0.8098	0.8098	0.8135	0.7597	0.1009	0.1017	0.1085
6.30005	0.737	0.7996	0.8059	0.6801	0.6766	0.6704	0.657	0.6611	0.6647	0.7869	0.7985	0.8055	0.8035	0.7796	0.8067	0.7784	0.8459	0.7736	0.1007	0.1044	0.11
6.40005	0.7409	0.8013	0.8075	0.6878	0.6728	0.6743	0.6606	0.6634	0.6714	0.8066	0.8025	0.8086	0.792	0.7904	0.8131	0.7823	0.8535	0.7768	0.1007	0.1027	0.1088
6.50005	0.7452	0.808	0.8155	0.6955	0.6789	0.6821	0.6631	0.6659	0.6751	0.8101	0.8045	0.8057	0.8027	0.8001	0.8212	0.8198	0.8538	0.7923	0.1001	0.1044	0.1087
6.60005	0.7516	0.8098	0.8195	0.6926	0.6862	0.6854	0.6608	0.6694	0.6794	0.8069	0.8084	0.8183	0.7891	0.8046	0.834	0.8285	0.8753	0.7914	0.1003	0.1023	0.1089
6.70005	0.7536	0.8199	0.8311	0.6979	0.6865	0.6907	0.6648	0.6888	0.6817	0.8189	0.8167	0.8285	0.8516	0.8085	0.8346	0.8091	0.8772	0.7851	0.1006	0.1051	0.1076
6.80005	0.7644	0.8253	0.8359	0.701	0.6944	0.6958	0.6686	0.7078	0.6828	0.8173	0.8226	0.8347	0.8125	0.8092	0.8468	0.8053	0.8706	0.8033	0.1008	0.1048	0.1091
6.90005	0.7701	0.83	0.841	0.7048	0.6928	0.6953	0.6685	0.7141	0.687	0.8453	0.8281	0.8421	0.8057	0.8142	0.8432	0.8115	0.8806	0.8093	0.1007	0.1018	0.1093
7.00005	0.7738	0.8333	0.8467	0.7058	0.7306	0.6973	0.6743	0.6997	0.6893	0.8463	0.8276	0.8485	0.8162	0.8245	0.8551	0.8148	0.8888	0.8049	0.1006	0.1032	0.1089
7.10006	0.7807	0.8376	0.853	0.7035	0.6979	0.6962	0.6787	0.6907	0.6934	0.8563	0.8303	0.8451	0.8421	0.8326	0.8594	0.8241	0.8827	0.81	0.1003	0.1031	0.1096
7.20006	0.7851	0.8441	0.8562	0.7054	0.6928	0.6979	0.6847	0.6936	0.7007	0.8586	0.8419	0.8524	0.8735	0.8389	0.8663	0.8605	0.8888	0.8232	0.1004	0.1025	0.109
7.30006	0.787	0.8493	0.8606	0.707	0.6941	0.6977	0.6898	0.7072	0.7105	0.8488	0.8472	0.8593	0.8755	0.8475	0.8701	0.8842	0.9276	0.8307	0.1005	0.1051	0.1073
7.40006	0.7979	0.8543	0.8669	0.7058	0.696	0.6975	0.6948	0.6954	0.7081	0.8606	0.855	0.8722	0.8463	0.8517	0.8786	0.8623	0.8891	0.835	0.0997	0.1023	0.1091
7.50006	0.8001	0.863	0.8719	0.7064	0.692	0.6965	0.6961	0.7184	0.7089	0.8559	0.8601	0.8733	0.8466	0.8563	0.8855	0.8481	0.9057	0.8409	0.1003	0.1021	0.1074
7.60006	0.8066	0.8694	0.8816	0.7036	0.6951	0.6953	0.6984	0.6998	0.7252	0.8821	0.8673	0.8786	0.8768	0.8596	0.8905	0.8546	0.9306	0.8482	0.0999	0.1038	0.1081
7.70006	0.815	0.876	0.8866	0.7046	0.6934	0.6959	0.7024	0.7085	0.7095	0.8847	0.87	0.8861	0.9008	0.8656	0.8976	0.9003	0.9174	0.8578	0.0998	0.1025	0.1075
7.80006	0.8139	0.8777	0.892	0.7057	0.6956	0.6949	0.7058	0.7065	0.7129	0.8817	0.8736	0.8927	0.8917	0.8706	0.9014	0.8826	0.9404	0.8603	0.0997	0.104	0.108
7.90006	0.8222	0.8857	0.8981	0.71	0.6943	0.7004	0.7156	0.7103	0.7201	0.8802	0.8806	0.9006	0.9174	0.8779	0.9084	0.8967	0.9386	0.8634	0.1	0.1013	0.1078
8.00006	0.8311	0.8883	0.902	0.7105	0.7043	0.6994	0.719	0.7459	0.7236	0.8894	0.8872	0.9	0.9189	0.8848	0.914	0.9165	0.9284	0.8728	0.0998	0.1018	0.1089
8.10006	0.8378	0.8923	0.9069	0.7112	0.6982	0.6984	0.7218	0.7262	0.7245	0.8919	0.891	0.9085	0.9246	0.8916	0.9227	0.886	0.9468	0.873	0.0995	0.1012	0.1067
8.20006	0.8465	0.8993	0.9143	0.7107	0.7341	0.7029	0.7266	0.7443	0.729	0.9112	0.8966	0.9143	0.8913	0.8943	0.9249	0.8952	0.941	0.8759	0.0994	0.1012	0.1072
8.30006	0.8469	0.9069	0.9199	0.712	0.7057	0.7052	0.7311	0.7484	0.7287	0.9209	0.9045	0.9191	0.9306	0.8988	0.9296	0.9146	0.9608	0.8826	0.0993	0.1005	0.1065
8.40006	0.8504	0.9105	0.9319	0.713	0.7113	0.7116	0.7336	0.7514	0.7311	0.9241	0.9068	0.9251	0.9034	0.9041	0.9338	0.9148	0.9346	0.889	0.0986	0.1039	0.1075
8.50006	0.8535	0.9171	0.9373	0.7143	0.7076	0.7063	0.7385	0.7631	0.7308	0.9301	0.9132	0.9311	0.9333	0.9094	0.9383	0.9341	0.9611	0.8927	0.0985	0.1028	0.1065
8.60006	0.8612	0.923	0.9445	0.7177	0.7098	0.7097	0.7422	0.7264	0.7324	0.9359	0.9178	0.9353	0.9455	0.9158	0.9455	0.9389	0.9825	0.8896	0.0982	0.1025	0.1069
8.70006	0.8635	0.9289	0.949	0.7225	0.7213	0.7154	0.7491	0.7285	0.7369	0.9268	0.927	0.9441	0.9245	0.9248	0.953	0.9132	0.9587	0.8981	0.0972	0.101	0.1066
8.80007	0.8683	0.9346	0.9518	0.7234	0.73	0.7142	0.7565	0.7329	0.7395	0.9342	0.9348	0.9487	0.9426	0.9303	0.9586	0.9423	0.9902	0.8958	0.0975	0.1015	0.108
8.90006	0.8728	0.9404	0.959	0.726	0.731	0.7185	0.76	0.7368	0.7385	0.9378	0.9412	0.9554	0.9674	0.9377	0.9668	0.9259	1.0003	0.9043	0.0977	0.101	0.1073
9.00007	0.8762	0.9459	0.9685	0.7311	0.734	0.7198	0.7644	0.7351	0.7372	0.9597	0.9478	0.9645	0.939	0.9407	0.9737	0.9168	0.9828	0.911	0.0978	0.1034	0.1074
9.10007	0.8791	0.9552	0.9752	0.7291	0.7342	0.7215	0.7612	0.7346	0.7462	0.9531	0.9549	0.9733	0.9808	0.9454	0.9793	0.9806	1.0113	0.9142	0.097	0.1033	0.1074
9.20007	0.8855	0.9583	0.9804	0.7302	0.7288	0.7271	0.7609	0.7319	0.7403	0.9645	0.9597	0.979	0.9476	0.9512	0.9809	0.9468	1.0001	0.9159	0.097	0.1013	0.1051
9.30007	0.894	0.9666	0.9858	0.7329	0.7544	0.7273	0.7643	0.7327	0.7353	0.9594	0.9687	0.9862	0.9582	0.9568	1.0111	0.9461	0.9895	0.9217	0.0972	0.1026	0.1051
9.40007	0.8996	0.9714	0.9916	0.7389	0.7331	0.7313	0.7642	0.7325	0.7389	0.9636	0.9817	0.9988	0.983	0.9634	1.0002	0.954	0.9945	0.9345	0.0972	0.1021	0.1072
9.50007	0.9035	0.9766	0.994	0.7565	0.7418	0.7389	0.7606	0.7353	0.7392	0.9682	0.9941	0.9983	0.9769	0.973	1.0025	0.958	1.0059	0.9312	0.096	0.1018	0.1089
9.60007	0.909	0.9809	0.999	0.7514	0.7757	0.7422	0.7603	0.7353	0.7388	0.986	1.0038	0.9946	0.9712	0.9786	1.0066	0.9598	1.0124	0.9353	0.097	0.1022	0.1076
9.70007	0.9148	0.9847	1.0057	0.7653	0.7551	0.7411	0.7605	0.735	0.7386	1.0007	1.0123	1.0018	0.9806	0.9845	1.0147	0.9698	1.0195	0.9402	0.0967	0.1009	0.1081
9.80007	0.9194	0.9933	1.0096	0.751	0.7614	0.7471	0.7579	0.7349	0.7381	0.9827	1.0197	1.0037	0.9891	0.9886	1.0173	0.9775	1.0417	0.9446	0.0962	0.1018	0.1074
9.90007	0.9218	1.0015	1.0195	0.757	0.7574	0.7508	0.7563	0.7332	0.7326	0.9949	1.0259	1.009	1.025	0.9929	1.0238	0.9955	1.0485	0.9576	0.0971	0.1021	0.1096
10.0001	0.925	1.0078	1.0251	0.7629	0.7627	0.7531	0.7572	0.7325	0.732	1.0104	1.031	1.0149	1.0462	0.9989	1.0449	0.9908	1.0483	0.9577	0.097	0.102	0.108
10.1001	0.9289	1.0109	1.0306	0.7657	0.7706	0.757	0.7546	0.7295	0.7319	1.0193	1.0337	1.0268	1.0395	1.0049	1.0454	1.0059	1.0493	0.9584	0.0966	0.1029	0.1071
10.2001	0.9356	1.0149	1.0315	0.7685	0.7707	0.7624	0.7566	0.7276	0.7333	1.0055	1.0348	1.0304	1.0101	1.0139	1.0512	0.9904	1.0646	0.9708	0.0963	0.1012	0.1073
10.3001	0.9353	1.0214	1.0351	0.7732	0.7741	0.7686	0.7595	0.7279	0.7337	1.0316	1.0345	1.036	1.0248	1.019	1.0596	1.0219	1.0473	0.9689	0.0963	0.1024	0.1065
10.4001	0.9399	1.0259	1.0407	0.7779	0.7813	0.7735	0.758	0.7276	0.7316	1.037	1.0358	1.04	1.023	1.0243	1.0647	1.0051	1.0556	0.9683	0.0967	0.1015	0.1066
10.5001	0.9471	1.0317	1.0454	0.7815	0.787	0.7792	0.7564	0.7284	0.7299	1.0251	1.0349	1.0484	1.0549	1.0304	1.0628	1.0083	1.0752	0.9731	0.0962	0.1029	0.1043
10.6001	0.9488	1.0376	1.0535	0.7841	0.7872	0.7788	0.751	0.7251	0.7236	1.0317	1.0371	1.0549	1.0613	1.0314	1.0679	1.0095	1.1077	0.9757	0.0962	0.1017	0.1088
10.7001	0.954	1.0413	1.0576	0.7898	0.7879	0.7874	0.748	0.7257	0.7239	1.0392	1.0401	1.0594	1.036	1.0363	1.0721	1.0114	1.1027	0.9784	0.0953	0.1011	0.1087
10.8001	0.9592	1.0473	1.0594	0.7939	0.7976	0.7885	0.7476	0.7229	0.7234	1.0443	1.0454	1.0633	1.0763	1.042	1.0791	1.0688	1.092	0.9803	0.096	0.1026	0.1075
10.9001	0.9636	1.0535	1.0634	0.8036	0.8006	0.795	0.7476	0.7238	0.7229	1.0472	1.05	1.0689	1.0776	1.0476	1.0848	1.0373	1.0796	0.9814	0.096	0.1014	0.1087
11.0001	0.9698	1.0568	1.0647	0.8097	0.8048	0.7979	0.7479	0.7278	0.7219	1.0573	1.0569	1.0767	1.0579	1.0534	1.0918	1.0406	1.0928	0.9834	0.0958	0.1008	0.1067
11.1001	0.9731	1.0627	1.0619	0.8087	0.8098	0.8036	0.7471	0.7245	0.7234	1.0688	1.0642	1.0818	1.1071	1.0608	1.0985	1.08	1.0912	0.9982	0.0956	0.1011	0.1071
11.2001	0.9745	1.0675	1.062	0.8121	0.8163	0.8061	0.7452	0.7285	0.7223	1.0685	1.07	1.0857	1.09	1.0654	1.1029	1.044	1.1261	0.9888	0.0958	0.102	0.1077
11.3001	0.9719	1.0734	1.063	0.8174	0.8213	0.8073	0.7434	0.7283	0.7206	1.0924	1.0752	1.0897	1.1096	1.0694	1.1061	1.0943	1.107	0.9903	0.0947	0.1021	0.1058
11.4001	0.9768	1.0794	1.0711	0.82	0.8381	0.8183	0.7385	0.7327	0.7209	1.0822	1.0813	1.0963	1.1163	1.0726	1.1126	1.0629	1.1054	0.9919	0.0962	0.0991	0.1069
11.5001	0.9774	1.0827	1.0724	0.8273	0.8233	0.8196	0.7402	0.7354	0.7188	1.0918	1.0836	1.099	1.0926	1.0766	1.1151	1.0714	1.1174	0.9922	0.0948	0.1015	0.1077
11.6001	0.9767	1.0864	1.0718	0.8268	0.8282	0.8206	0.7366	0.7335	0.7185	1.0871	1.0866	1.1038	1.1195	1.0799	1.1197	1.067	1.1374	0.9921	0.0951	0.1005	0.1069
11.7001	0.9777	1.0919	1.0743	0.8354	0.8339	0.8256	0.7354	0.7303	0.7167	1.0951	1.0942	1.108	1.1228	1.0835	1.124	1.0816	1.1425	0.9963	0.0956	0.1027	0.1074
11.8001	0.9824	1.0957	1.0736	0.8404	0.8359	0.8412	0.7386	0.7333	0.7197	1.1173	1.0992	1.1158	1.1229	1.0895	1.1293	1.0769	1.1427	0.9972	0.0955	0.1019	0.1088
11.9001	0.978	1.0987	1.076	0.8416	0.8473	0.8392	0.7391	0.7338	0.7183	1.1036	1.1059	1.1177	1.1271	1.0937	1.1323	1.082	1.1626	1.001	0.0948	0.1007	0.1081
12.0001	0.9783	1.1021	1.0784	0.8442	0.8513	0.8451	0.7375	0.7321	0.7176	1.1284	1.1083	1.1243	1.1076	1.0979	1.1378	1.0968	1.1415	0.9991	0.0946	0.101	0.1077
12.1001	0.9836	1.1074	1.0805	0.8894	0.873	0.8468	0.7374	0.7276	0.7126	1.1151	1.1136	1.1259	1.0918	1.1009	1.142	1.0823	1.1504	1.0003	0.095	0.1023	0.1068
12.2001	0.9794	1.1154	1.083	0.8602	0.8622	0.8534	0.7312	0.7246	0.7129	1.1206	1.1162	1.1289	1.115	1.0994	1.1437	1.109	1.1692	1.0027	0.0941	0.0996	0.1062
12.3001	0.9867	1.126	1.0914	0.8552	0.869	0.858	0.7301	0.7132	0.7141	1.1255	1.1209	1.1345	1.1212	1.1009	1.148	1.0966	1.1535	1.0032	0.0956	0.1022	0.1064
12.4001	0.9913	1.1378	1.0934	0.8495	0.8683	0.8546	0.7291	0.7263	0.7138	1.1456	1.1252	1.1387	1.0994	1.1027	1.1553	1.1134	1.1586	1.0173	0.0954	0.1009	0.1084
12.5001	0.9896	1.1453	1.0922	0.8668	0.8867	0.8668	0.7301	0.7348	0.7137	1.1394	1.1263	1.1407	1.1188	1.1059	1.1544	1.1077	1.1768	1.0019	0.0953	0.102	0.1067
12.6001	0.9909	1.1526	1.0933	0.8739	0.8748	0.8724	0.7306	0.742	0.7129	1.1358	1.1292	1.1459	1.0979	1.1064	1.1569	1.1113	1.1903	1.0148	0.0952	0.1021	0.1078
12.7001	0.9926	1.1596	1.0958	0.8639	0.8816	0.8766	0.73	0.7313	0.7136	1.134	1.1311	1.144	1.1293	1.1076	1.1554	1.1325	1.2034	0.993	0.0955	0.1034	0.1072
12.8001	0.9973	1.1675	1.1005	0.8652	0.885	0.8808	0.7297	0.7059	0.7121	1.156	1.1316	1.1487	1.1451	1.1094	1.1576	1.131	1.2098	0.9977	0.0957	0.1011	0.1075
12.9001	0.9986	1.1731	1.1064	0.8689	0.879	0.8769	0.7265	0.7101	0.7076	1.1362	1.1337	1.1483	1.1395	1.108	1.1575	1.1186	1.2063	0.9911	0.0956	0.1015	0.1078
13.0001	0.9981	1.1777	1.1072	0.8646	0.8867	0.882	0.723	0.7058	0.7072	1.1352	1.1342	1.1479	1.132	1.107	1.1589	1.1226	1.2153	0.9941	0.0955	0.1002	0.1079
13.1001	1.0058	1.1825	1.1092	0.8556	0.9063	0.879	0.7222	0.7099	0.7071	1.1376	1.1368	1.1498	1.1501	1.1094	1.158	1.121	1.2126	0.9924	0.0942	0.1001	0.1075
13.2001	1.0049	1.1853	1.1083	0.8833	0.892	0.8842	0.7214	0.71	0.7054	1.1575	1.1431	1.1512	1.1371	1.1127	1.1612	1.1546	1.2155	0.9901	0.0963	0.101	0.106
13.3001	1.0006	1.1863	1.1112	0.8788	0.8932	0.8948	0.7199	0.7054	0.7079	1.1519	1.1458	1.1523	1.1465	1.1156	1.163	1.1263	1.2202	0.9905	0.0955	0.0998	0.108
13.4001	1.0008	1.1874	1.1108	0.8875	0.9409	0.8963	0.7198	0.7065	0.7058	1.1368	1.1454	1.152	1.1364	1.1171	1.162	1.1214	1.2073	0.9977	0.0963	0.1006	0.1078
13.5001	1.0034	1.1887	1.1142	0.8953	0.963	0.8991	0.7202	0.7062	0.7048	1.1654	1.1465	1.1524	1.1479	1.1177	1.1636	1.1271	1.2146	0.9889	0.0955	0.1019	0.1071
13.6001	1.0047	1.1915	1.1234	0.8943	0.9037	0.8939	0.7168	0.7057	0.7024	1.1392	1.1493	1.1532	1.1434	1.1193	1.1658	1.1241	1.2088	0.9837	0.0958	0.1001	0.1075
13.7001	1.0046	1.19	1.1181	0.8948	0.8895	0.8785	0.7109	0.7016	0.6994	1.1409	1.1499	1.1557	1.1558	1.121	1.1645	1.1202	1.2174	0.9913	0.0955	0.1003	0.1079
13.8001	1.0002	1.1891	1.1221	0.899	0.8998	0.8993	0.7077	0.7034	0.7011	1.1525	1.1555	1.1552	1.1516	1.1206	1.1655	1.1256	1.2174	0.9836	0.0956	0.1014	0.1058
13.9001	1.0108	1.1899	1.1243	0.9165	0.9148	0.8987	0.7082	0.7011	0.6998	1.1557	1.1566	1.1556	1.1586	1.1199	1.1701	1.1434	1.2117	0.9848	0.0961	0.1002	0.1072
14.0001	1.0117	1.1904	1.1273	0.9155	0.913	0.9074	0.7086	0.7011	0.6981	1.1573	1.1606	1.1603	1.1312	1.1248	1.1716	1.1345	1.21	0.9831	0.0945	0.103	0.1049
14.1001	1.025	1.1983	1.1257	0.901	0.9101	0.9064	0.7122	0.6987	0.6987	1.1592	1.1673	1.1591	1.1678	1.123	1.1698	1.1443	1.215	0.9831	0.0951	0.1022	0.1087
14.2001	1.0142	1.1934	1.1203	0.944	0.9319	0.9078	0.707	0.6997	0.6976	1.1608	1.1574	1.1621	1.1693	1.1264	1.1716	1.161	1.1936	1.0007	0.0964	0.0997	0.1063
14.3001	1.0167	1.1948	1.1326	0.9136	0.9092	0.9066	0.7084	0.6997	0.6982	1.147	1.1596	1.1593	1.1582	1.127	1.1681	1.1259	1.2173	0.9894	0.0958	0.1013	0.1047
14.4001	1.0269	1.1947	1.1387	0.9121	0.9057	0.9054	0.7029	0.6982	0.6944	1.1404	1.1647	1.1608	1.1626	1.1254	1.1691	1.1573	1.2038	0.9872	0.0967	0.1013	0.1065
14.5001	1.0195	1.1954	1.1379	0.9134	0.9209	0.9047	0.6993	0.6974	0.6949	1.1446	1.1655	1.1616	1.1712	1.1327	1.1706	1.1657	1.2185	0.9888	0.0963	0.1007	0.1075
14.6001	1.0283	1.1954	1.1382	0.9124	0.9151	0.9041	0.6978	0.6932	0.6923	1.1669	1.166	1.1608	1.173	1.1308	1.1703	1.1534	1.204	0.9952	0.0957	0.1031	0.1069
14.7001	1.0361	1.1952	1.1494	0.915	0.9134	0.8992	0.6956	0.6943	0.6915	1.1557	1.1677	1.1621	1.1637	1.1354	1.1705	1.1355	1.2041	0.9988	0.0971	0.101	0.1068
14.8022	1.0307	1.1993	1.1475	0.9137	0.9082	0.9076	0.6978	0.6964	0.6954	1.1569	1.1691	1.162	1.1676	1.1355	1.173	1.1425	1.2105	1.0011	0.0945	0.1012	0.1068
14.9022	1.0403	1.1965	1.1531	0.9159	0.9162	0.9082	0.6988	0.6971	0.6928	1.1608	1.181	1.162	1.1709	1.1427	1.1747	1.1679	1.2127	1.0016	0.096	0.1021	0.1066
15.0022	1.0313	1.1973	1.1474	0.9168	0.9497	0.9125	0.6987	0.6951	0.6901	1.1781	1.1741	1.1667	1.1748	1.1406	1.1778	1.1691	1.215	0.9938	0.0953	0.1014	0.1064
15.1022	1.0453	1.1963	1.1544	0.9146	0.9124	0.9105	0.6995	0.6954	0.6914	1.1518	1.1758	1.1666	1.1836	1.1262	1.1707	1.1689	1.2126	0.9992	0.0953	0.1014	0.108
15.2022	1.0335	1.1956	1.1584	0.9183	0.916	0.9075	0.6941	0.6939	0.6869	1.1706	1.179	1.1654	1.1822	1.1225	1.1722	1.1734	1.21	1.0013	0.0946	0.1025	0.1078
15.3022	1.0473	1.1933	1.1539	0.9209	0.9125	0.9075	0.6929	0.6923	0.6873	1.1505	1.1713	1.1674	1.1843	1.1487	1.1738	1.1726	1.2085	0.9959	0.0948	0.1031	0.1077
15.4022	1.0566	1.1883	1.1501	0.9136	0.9069	0.9038	0.693	0.6906	0.6845	1.1554	1.1614	1.1674	1.1886	1.1403	1.1771	1.1665	1.1973	0.9836	0.0958	0.1027	0.1076
15.5022	1.0568	1.1876	1.1619	0.922	0.9079	0.9075	0.6867	0.6903	0.6853	1.1552	1.1648	1.1632	1.1868	1.1556	1.1793	1.1434	1.2139	0.9846	0.0947	0.1018	0.1046
15.6022	1.0394	1.181	1.1707	0.9177	0.91	0.909	0.6917	0.693	0.6881	1.1581	1.1758	1.1684	1.1842	1.146	1.1869	1.1651	1.2274	0.9979	0.0943	0.102	0.1054
15.7022	1.0385	1.1778	1.1662	0.9221	0.9098	0.907	0.6934	0.6908	0.6872	1.1583	1.181	1.1667	1.1866	1.1513	1.1853	1.1482	1.221	0.9942	0.0963	0.1026	0.1075
15.8022	1.0408	1.1767	1.1712	0.9142	0.9097	0.9104	0.693	0.6913	0.6879	1.198	1.1799	1.1675	1.1761	1.1444	1.182	1.1546	1.2043	0.9941	0.0949	0.1026	0.1061
15.9022	1.0427	1.1762	1.1794	0.9151	0.9132	0.9059	0.6934	0.6903	0.6874	1.1795	1.1846	1.1657	1.1816	1.149	1.1874	1.1482	1.2289	0.9851	0.0949	0.1021	0.1077
16.0022	1.0506	1.1779	1.1876	0.9172	0.9143	0.9099	0.6876	0.6885	0.6846	1.1575	1.1792	1.1774	1.1783	1.1508	1.1936	1.1836	1.2271	0.9893	0.0951	0.0998	0.1066
16.1022	1.0481	1.179	1.1853	0.9154	0.9135	0.9099	0.6874	0.6878	0.6835	1.1922	1.188	1.1742	1.1924	1.1518	1.1904	1.182	1.2322	0.9908	0.0958	0.1036	0.1075
16.2022	1.0498	1.1804	1.1858	0.9174	0.9247	0.9047	0.6862	0.6859	0.6818	1.1881	1.1859	1.1712	1.201	1.1467	1.1964	1.1813	1.218	0.989	0.095	0.1018	0.1097
16.3022	1.053	1.1818	1.1834	0.9204	0.912	0.9034	0.6863	0.6887	0.6818	1.1892	1.1859	1.1744	1.2052	1.1373	1.1849	1.1748	1.2211	0.9925	0.0965	0.1001	0.1064
16.4022	1.0596	1.1788	1.195	0.915	0.9102	0.9081	0.6912	0.6896	0.684	1.1931	1.195	1.1763	1.1951	1.1567	1.1877	1.1602	1.2255	0.998	0.0946	0.1015	0.1059
16.5022	1.0582	1.1804	1.1954	0.915	0.9151	0.9097	0.6897	0.6897	0.6839	1.1931	1.194	1.1776	1.2048	1.1551	1.19	1.1606	1.2191	0.9849	0.0965	0.1025	0.1064
16.6022	1.0573	1.1804	1.2095	0.9244	0.9086	0.9087	0.6883	0.6882	0.6845	1.1902	1.1957	1.1815	1.1831	1.1641	1.2021	1.1951	1.2444	0.9961	0.0956	0.1003	0.1096
16.7022	1.0578	1.1808	1.2042	0.9238	0.9295	0.9096	0.687	0.6889	0.6827	1.1758	1.1949	1.1764	1.2046	1.1643	1.193	1.1957	1.2321	0.9837	0.0963	0.1031	0.1056
16.8022	1.0621	1.1836	1.1957	0.9171	0.9143	0.9079	0.6844	0.6884	0.6808	1.1629	1.2003	1.1811	1.1855	1.1601	1.194	1.1711	1.2312	0.9942	0.0943	0.1042	0.1079
16.9022	1.065	1.1838	1.2116	0.9464	0.9129	0.9098	0.6804	0.6883	0.6802	1.1705	1.1989	1.1798	1.2075	1.1677	1.1989	1.1883	1.2331	0.999	0.0957	0.1041	0.1094
17.0022	1.0624	1.1832	1.2125	0.9184	0.9041	0.9119	0.6834	0.6863	0.6787	1.1754	1.1866	1.181	1.2159	1.1582	1.2006	1.1715	1.22	0.9895	0.0961	0.1028	0.1065
17.1022	1.0648	1.1849	1.2151	0.9207	0.9209	0.9158	0.6859	0.6873	0.6822	1.1766	1.1828	1.1859	1.21	1.1708	1.1964	1.1972	1.2442	1.0018	0.0954	0.1015	0.1081
17.2022	1.0709	1.1867	1.2188	0.9203	0.9115	0.9157	0.6863	0.6877	0.6809	1.1802	1.2033	1.1867	1.2101	1.1586	1.1949	1.2043	1.2212	0.9956	0.0966	0.1042	0.1058
17.3022	1.076	1.1892	1.2202	0.9241	0.9208	0.9127	0.6867	0.6874	0.6812	1.1843	1.19	1.1878	1.2148	1.1602	1.1997	1.1851	1.221	0.9974	0.0967	0.1004	0.107
17.4022	1.079	1.1906	1.2209	0.917	0.9165	0.9138	0.6872	0.687	0.6825	1.1844	1.1872	1.1861	1.209	1.1673	1.1946	1.1911	1.2159	0.9889	0.0951	0.1035	0.107
17.5022	1.0771	1.1949	1.226	0.9198	0.9146	0.9116	0.6844	0.6876	0.6798	1.1837	1.1913	1.1923	1.2216	1.1735	1.1966	1.2091	1.2208	0.9947	0.0954	0.1003	0.107
17.6022	1.0819	1.1957	1.2291	0.924	0.9114	0.9099	0.6815	0.6879	0.6787	1.1861	1.1914	1.1907	1.216	1.1791	1.2158	1.1867	1.2368	0.9988	0.0943	0.1031	0.107
17.7022	1.0834	1.1996	1.2298	0.9175	0.9129	0.9112	0.6803	0.686	0.6788	1.1811	1.1911	1.1915	1.2008	1.1767	1.2029	1.1958	1.242	0.9856	0.0941	0.1004	0.1074
17.8022	1.0831	1.1968	1.2317	0.9228	0.9083	0.9092	0.6806	0.6869	0.6766	1.1876	1.1916	1.1875	1.218	1.1761	1.2148	1.1716	1.2354	0.9866	0.0949	0.1036	0.1086
17.9022	1.0793	1.2008	1.2292	0.9215	0.9237	0.9128	0.6819	0.6884	0.6809	1.1902	1.1952	1.1909	1.2263	1.1874	1.2075	1.1799	1.2276	0.9901	0.096	0.105	0.108
18.0022	1.0782	1.2032	1.2294	0.9222	0.9131	0.9159	0.6842	0.6877	0.6828	1.1931	1.1926	1.1943	1.2244	1.1855	1.2089	1.1739	1.2277	0.9904	0.0954	0.1023	0.108
18.1022	1.089	1.2002	1.2304	0.9214	0.909	0.9184	0.6828	0.6889	0.6803	1.1942	1.2101	1.1915	1.2156	1.1772	1.2214	1.177	1.2328	0.9924	0.0953	0.1049	0.1086
18.2022	1.092	1.2063	1.2322	0.9304	0.9226	0.9201	0.684	0.6868	0.6825	1.1933	1.1957	1.1967	1.2331	1.1989	1.2078	1.1702	1.225	0.9926	0.0958	0.1015	0.1076
18.3022	1.0953	1.2078	1.2391	0.9235	0.9177	0.9162	0.678	0.6874	0.6799	1.1888	1.198	1.1929	1.2249	1.1841	1.2068	1.2059	1.242	0.9968	0.0953	0.1018	0.1092
18.4022	1.098	1.2093	1.2392	0.9204	0.9167	0.9167	0.6771	0.6888	0.6777	1.1896	1.2128	1.1922	1.2277	1.2037	1.2068	1.1949	1.2537	0.9954	0.0956	0.102	0.1079
18.5022	1.0966	1.2104	1.2406	0.9225	0.9278	0.9117	0.6798	0.6866	0.6788	1.1982	1.2035	1.1948	1.2243	1.1948	1.2193	1.1713	1.2689	0.995	0.0948	0.1049	0.1089
18.6022	1.1055	1.2151	1.2398	0.9176	0.9376	0.9183	0.6793	0.6867	0.6806	1.2002	1.2063	1.1945	1.2382	1.1962	1.2075	1.213	1.238	0.9927	0.0962	0.1024	0.1062
18.7022	1.1062	1.2147	1.2577	0.9252	0.9186	0.9238	0.6831	0.6873	0.6823	1.2039	1.2004	1.1992	1.2257	1.206	1.2101	1.2005	1.2291	0.9868	0.0966	0.1019	0.1059
18.8022	1.1022	1.2112	1.2564	0.9542	0.9199	0.9228	0.6845	0.6875	0.6816	1.205	1.2109	1.1982	1.2361	1.2017	1.2108	1.2361	1.2381	0.9917	0.0953	0.1035	0.1109
18.9022	1.1015	1.2118	1.2578	0.9274	0.9234	0.9236	0.6832	0.6886	0.6823	1.2032	1.2087	1.2003	1.2435	1.2011	1.2131	1.2212	1.2456	0.9808	0.0949	0.1028	0.1108
19.0022	1.101	1.2164	1.2438	0.9321	0.9243	0.9161	0.6827	0.6882	0.6824	1.2054	1.2066	1.2048	1.2457	1.1996	1.2106	1.2129	1.2442	0.9939	0.0963	0.1053	0.1071
19.1022	1.0972	1.2202	1.2459	0.9309	0.9315	0.922	0.677	0.6884	0.6837	1.205	1.2023	1.2009	1.2476	1.2078	1.2117	1.2194	1.2323	0.9904	0.0963	0.1021	0.1076
19.2022	1.097	1.2211	1.2475	0.9323	0.9138	0.9232	0.6782	0.6877	0.6827	1.2048	1.2069	1.2037	1.2409	1.1938	1.2129	1.2154	1.2384	0.9909	0.0957	0.1033	0.1075
19.3022	1.0989	1.2235	1.2473	0.926	0.9231	0.9236	0.6809	0.6883	0.682	1.2075	1.2105	1.2048	1.2468	1.2078	1.2141	1.2226	1.2431	0.9944	0.0942	0.1027	0.1091
19.4022	1.1074	1.2216	1.2417	0.9413	0.9206	0.9207	0.6839	0.69	0.6824	1.2072	1.2122	1.2082	1.2399	1.2113	1.2163	1.2168	1.2351	1.0057	0.0964	0.1037	0.1081
19.5022	1.105	1.2243	1.2455	0.9359	0.9127	0.9279	0.6854	0.691	0.6853	1.2079	1.2141	1.2088	1.2426	1.2082	1.2176	1.2186	1.2492	1.0058	0.0957	0.1051	0.1082
19.6022	1.1237	1.225	1.2475	0.9271	0.9172	0.9281	0.6846	0.6926	0.6847	1.2144	1.2199	1.2089	1.2504	1.204	1.2166	1.2227	1.2474	0.9923	0.0958	0.1108	0.1083
19.7022	1.1159	1.2283	1.2484	0.9393	0.9245	0.9319	0.6841	0.6894	0.6855	1.207	1.2192	1.2128	1.242	1.2149	1.2197	1.2331	1.2471	0.9972	0.0967	0.1074	0.1073
19.8022	1.118	1.228	1.2456	0.9269	0.9206	0.924	0.6819	0.6917	0.6838	1.2062	1.2164	1.2047	1.244	1.2122	1.2182	1.2288	1.2408	1.0016	0.0963	0.1032	0.1065
19.9022	1.1082	1.2307	1.247	0.9229	0.9534	0.9286	0.6803	0.6919	0.6866	1.2056	1.2261	1.204	1.2373	1.196	1.2162	1.1933	1.2421	1.0016	0.0952	0.1072	0.1078
20.0022	1.1204	1.2353	1.2503	0.9308	0.9319	0.9268	0.6813	0.6934	0.6854	1.2072	1.2153	1.2077	1.252	1.2112	1.2209	1.2249	1.2437	0.9918	0.0954	0.1062	0.1083
20.1022	1.1149	1.2381	1.2504	0.9279	0.9221	0.9284	0.6816	0.6933	0.6911	1.214	1.2183	1.208	1.2483	1.2142	1.2207	1.2459	1.2464	1.0024	0.0959	0.1103	0.1075
20.2022	1.1102	1.2368	1.2493	0.9704	0.9178	0.932	0.686	0.6931	0.6892	1.2235	1.2136	1.2083	1.2504	1.2101	1.2201	1.2533	1.256	0.9928	0.096	0.1058	0.1074
20.3022	1.1101	1.2371	1.2578	0.9476	0.922	0.9344	0.6856	0.694	0.6903	1.2263	1.2145	1.2103	1.2472	1.222	1.224	1.2507	1.2449	0.9941	0.097	0.1038	0.107
20.4022	1.1305	1.2367	1.2594	0.9654	0.9277	0.9296	0.6867	0.6953	0.6904	1.2241	1.2249	1.2111	1.242	1.2187	1.2242	1.2358	1.2409	0.9971	0.0945	0.1187	0.1085
20.5022	1.1325	1.2385	1.2559	0.9334	0.9211	0.9302	0.6815	0.6943	0.689	1.2234	1.2199	1.2138	1.2488	1.203	1.2257	1.2361	1.2417	0.9915	0.0951	0.1078	0.1085
20.6022	1.132	1.2399	1.2591	0.9446	0.9217	0.926	0.6825	0.6959	0.6891	1.2201	1.2214	1.2148	1.2438	1.2011	1.2379	1.2321	1.2426	0.9915	0.0953	0.105	0.1074
20.7022	1.1333	1.2434	1.2604	0.9381	0.9242	0.9281	0.6803	0.6942	0.692	1.2245	1.2172	1.2149	1.2511	1.2199	1.2416	1.2395	1.2441	0.9932	0.0958	0.1064	0.1101
20.8022	1.1266	1.2438	1.2601	0.9391	0.9241	0.9278	0.6848	0.6972	0.6907	1.2284	1.2162	1.2172	1.2459	1.2065	1.2455	1.2155	1.2428	1.0348	0.0956	0.1061	0.1112
20.9022	1.1338	1.2464	1.2551	0.9369	0.9308	0.9333	0.6879	0.6979	0.6929	1.2313	1.2184	1.2155	1.2503	1.2077	1.2475	1.2517	1.2462	1.0012	0.0951	0.1216	0.1105
21.0022	1.1326	1.2432	1.2687	0.9379	0.9257	0.935	0.6899	0.6998	0.6947	1.2314	1.2187	1.2159	1.25	1.2088	1.242	1.2439	1.2451	0.9862	0.0955	0.1048	0.1073
21.1022	1.1332	1.2436	1.2634	0.9274	0.9395	0.9363	0.6885	0.7009	0.6954	1.2318	1.2176	1.2189	1.2471	1.213	1.2474	1.2369	1.2465	0.977	0.0951	0.1125	0.1094
21.2022	1.1332	1.244	1.2612	0.9356	0.9277	0.938	0.69	0.7031	0.6972	1.2338	1.2187	1.2196	1.2393	1.2212	1.2361	1.2561	1.2483	0.9851	0.095	0.1101	0.1095
21.3022	1.1276	1.2464	1.2661	0.9342	0.9261	0.9332	0.6861	0.7015	0.6982	1.2313	1.2213	1.2206	1.2435	1.2207	1.2586	1.2393	1.2487	1.0078	0.0952	0.1113	0.1074
21.4022	1.1317	1.2473	1.2617	0.935	0.9279	0.9358	0.6877	0.7028	0.6973	1.2302	1.2196	1.2178	1.2528	1.2226	1.2367	1.2235	1.2506	1.0227	0.0949	0.1086	0.1062
21.5022	1.1426	1.2432	1.2608	0.9322	0.9321	0.9362	0.6877	0.7038	0.7047	1.24	1.2168	1.2189	1.2524	1.2157	1.23	1.2412	1.2512	1.0136	0.0953	0.1064	0.1078
21.6022	1.1406	1.2439	1.2681	0.9411	0.9347	0.9326	0.6893	0.7016	0.7011	1.2416	1.2175	1.2212	1.2534	1.2188	1.232	1.2366	1.2524	0.9849	0.0953	0.1042	0.113
21.7022	1.1419	1.2444	1.2602	0.9646	0.9562	0.9419	0.6888	0.7054	0.7008	1.2526	1.216	1.2225	1.2527	1.226	1.2318	1.2392	1.2544	1.0188	0.0951	0.1063	0.113
21.8022	1.1326	1.2446	1.2687	0.9761	0.9213	0.945	0.6932	0.7055	0.7052	1.2574	1.219	1.2241	1.2535	1.2234	1.2372	1.2391	1.2558	1.0033	0.0957	0.1182	0.1076
21.9022	1.1362	1.2439	1.2723	0.938	0.9289	0.9414	0.6936	0.7068	0.7058	1.2615	1.2201	1.2231	1.2525	1.2232	1.2405	1.2309	1.2561	1.0333	0.095	0.1108	0.1062
22.0022	1.1385	1.2456	1.2737	0.9407	0.9245	0.9452	0.6913	0.7101	0.7107	1.2525	1.2217	1.2241	1.2486	1.2228	1.2414	1.2464	1.26	0.9966	0.095	0.1211	0.1078
22.1022	1.1323	1.2436	1.2659	0.9326	0.9266	0.9408	0.6905	0.7099	0.7053	1.2585	1.2206	1.2224	1.2608	1.2257	1.2424	1.2347	1.2564	1.033	0.0946	0.1294	0.1131
22.2022	1.1475	1.2443	1.2719	0.968	0.925	0.9455	0.6921	0.7121	0.7107	1.2692	1.2201	1.2237	1.2681	1.2213	1.2409	1.2662	1.2584	0.9975	0.095	0.1521	0.1066
22.3022	1.1367	1.2467	1.2694	0.9438	0.9307	0.947	0.694	0.7137	0.7118	1.2872	1.2215	1.2241	1.2676	1.2269	1.2325	1.2362	1.2583	1.0302	0.0956	0.1168	0.1061
22.4022	1.1331	1.2467	1.2659	0.9574	0.939	0.9589	0.6978	0.7147	0.713	1.2644	1.2276	1.2247	1.2682	1.2277	1.2316	1.2255	1.2617	0.9792	0.0952	0.1154	0.1124
22.5022	1.1276	1.2485	1.2672	0.9587	0.9403	0.9517	0.7026	0.7172	0.7178	1.2713	1.2258	1.2263	1.2638	1.2258	1.2336	1.2127	1.2642	1.0215	0.0945	0.1098	0.1088
22.6022	1.1086	1.2486	1.2725	0.9427	0.9237	0.9515	0.7008	0.7191	0.7179	1.2599	1.2267	1.2259	1.2659	1.2245	1.2336	1.2648	1.2653	0.9898	0.0955	0.108	0.1065
22.7022	1.1124	1.2497	1.2692	0.951	0.9207	0.9543	0.7037	0.7207	0.7186	1.2731	1.2272	1.2276	1.2653	1.2291	1.2329	1.2447	1.2672	0.966	0.0946	0.1394	0.1121
22.8022	1.1134	1.2506	1.267	0.938	0.9138	0.9684	0.7011	0.7226	0.7197	1.288	1.231	1.2266	1.2659	1.2297	1.2334	1.2572	1.2667	0.9675	0.0949	0.1095	0.1142
22.9022	1.1137	1.2463	1.2709	0.9506	0.9431	0.9537	0.7031	0.7225	0.7227	1.2915	1.2436	1.2262	1.2665	1.229	1.2409	1.2544	1.2701	0.9987	0.0946	0.1626	0.1137
23.0022	1.1199	1.246	1.2745	0.9532	0.9725	0.9577	0.7044	0.7273	0.7248	1.282	1.2319	1.2261	1.2682	1.2257	1.2365	1.2428	1.2706	0.9731	0.0946	0.1137	0.1101
23.1022	1.1102	1.2459	1.2698	0.9451	0.9459	0.9493	0.7059	0.7286	0.7242	1.2699	1.2391	1.2268	1.2593	1.2289	1.2357	1.2421	1.2722	0.9672	0.0954	0.1245	0.1094
23.2022	1.1139	1.245	1.2649	0.9784	0.9529	0.9604	0.7087	0.73	0.7283	1.2587	1.2442	1.2261	1.259	1.2301	1.2375	1.2597	1.2736	0.9901	0.0948	0.1352	0.1146
23.3022	1.1218	1.2452	1.2645	1.0094	0.9499	1.0385	0.7135	0.733	0.7323	1.2707	1.2363	1.2273	1.2687	1.2307	1.2543	1.2524	1.2737	1.0148	0.0951	0.1232	0.1158
23.4022	1.1172	1.2443	1.2618	1.028	0.9492	0.9624	0.7131	0.736	0.7346	1.2884	1.2438	1.2258	1.2602	1.2306	1.2371	1.2627	1.2737	1.0562	0.0949	0.1206	0.1071
23.5023	1.1177	1.2446	1.2702	0.9764	0.9386	0.9775	0.7155	0.7388	0.7358	1.2631	1.2405	1.2268	1.2634	1.2272	1.2387	1.2572	1.2671	1.044	0.0948	0.1185	0.1162
23.6023	1.1142	1.2463	1.2678	0.9555	0.9435	0.9587	0.7138	0.7397	0.7376	1.2682	1.2348	1.2277	1.2633	1.2251	1.2501	1.2532	1.2628	1.046	0.0952	0.161	0.1053
23.7022	1.1222	1.2462	1.2676	0.9538	0.9391	0.9593	0.7156	0.742	0.7407	1.2754	1.2314	1.2281	1.261	1.2246	1.2657	1.2549	1.2665	0.9802	0.0943	0.125	0.1062
23.8023	1.1151	1.2455	1.27	0.9842	0.9322	0.9626	0.7188	0.7442	0.7434	1.2588	1.2326	1.2263	1.2625	1.2208	1.2729	1.2593	1.2641	1.0316	0.0948	0.1157	0.1158
23.9022	1.1214	1.2449	1.2729	0.9569	0.9425	0.9571	0.7227	0.7459	0.7468	1.2878	1.2259	1.2278	1.2592	1.2265	1.2712	1.2088	1.2603	1.0342	0.0946	0.1358	0.1097
24.0023	1.1082	1.2441	1.2633	0.9609	1.0827	0.9683	0.7267	0.7514	0.75	1.2964	1.2367	1.2265	1.2629	1.2251	1.2707	1.2434	1.2633	1.0983	0.0953	0.1238	0.1078
